# Supplementary material for: Genome-Wide Association-Based Identification of Alleles, Genes and Haplotypes Influencing Yield in Rice (Oryza sativa L.) Under Low-Phosphorus Acidic Lowland Soils
Source: Int J Mol Sci. 2024 Oct 30;25(21):11673. doi: 10.3390/ijms252111673 (PMC11546970; doi:10.3390/ijms252111673)
Supplement: Supplementary file 1 [file ijms-25-11673-s001.zip]

Archive with 2 entries (2 files):
- Supplementary TablesS1-S7.xls
- SupplementaryfiguresS1-S6.pdf
