# Supplementary material for: Genome-Wide Association-Based Identification of Alleles, Genes and Haplotypes Influencing Yield in Rice (Oryza sativa L.) Under Low-Phosphorus Acidic Lowland Soils
Source: Int J Mol Sci. 2024 Oct 30;25(21):11673. doi: 10.3390/ijms252111673 (PMC11546970; doi:10.3390/ijms252111673)
Supplement: Supplementary file 1 [file ijms-25-11673-s001.zip › Supplementary TablesS1-S7.xls]

## Sheet: Table S1
Table S1 The list of genotypes and checks used for phenotyping in CPGS-AS, Meghalaya during Kharif 2020 and 2021
Sl No	IIRR CODE	Genotype name	IRIS ID	Subpopulation type	Country	2020 kharif	2021kharif	P estimation 2020	P estimation 2021	Hydroponics
1	3K2	ARC 13829::IRGC 42469-1	IRIS 313-8712	aro	India	S	S	S	S	S		S	USED IN THE EXPERIMENT
2	3K3	CO 39::IRGC 51231-1	IRIS 313-8265	indx	India	S	S	S	S	S		NA	NOT AVAILABLE
3	3K5	JC 149::IRGC 9070-1	IRIS 313-8385	aro	India	S	S	S	S	S
4	3K6	JC 157::IRGC 9074-1	IRIS 313-9629	aro	India	S	S	S	S	S
5	3K7	PANKHARI 203::IRGC 5999-1	IRIS 313-9083	aro	India	S	S	S	S	S
6	3K8	CSR-90 IR-2::IRGC 117327-1	IRIS 313-10349	indx	India	S	S	S	S	S
7	3K9	DANGAR::IRGC 76296-1	IRIS 313-9610	aus	India	S	S	S	S	S
8	3K10	K 479-2-3::IRGC 117346-1	IRIS 313-10404	indx	India	S	S	S	S	S
9	3K12	ARC 10100::IRGC 20709-1	IRIS 313-9137	aus	India	S	S	NA	S	S
10	3K13	ARC 11959::IRGC 21780-1	IRIS 313-8554	aus	India	S	S	S	S	S
11	3K19	DUDRE::IRGC 52523-1	IRIS 313-8631	ind2	India	S	S	S	S	S
12	3K20	KEERIPALA CHILL PADDY::IRGC 49790-1	IRIS 313-8559	ind2	India	S	S	S	S	S
13	3K22	PERUNEL::IRGC 63113-1	IRIS 313-8647	ind2	India	S	S	S	S	S
14	3K23	UPRH 233::IRGC 61667-1	IRIS 313-8435	ind1A	India	S	S	S	S	S
15	3K25	ARC 10754::IRGC 12603-1	IRIS 313-8986	indx	India	S	S	S	S	S
16	3K26	ARC 10799::IRGC 12631-1	IRIS 313-9313	indx	India	NA	S	NA	S	S
17	3K29	ARC 11524::IRGC 42672-1	IRIS 313-8946	indx	India	S	S	N	S	S
18	3K30	ARC 11626::IRGC 21528-1	IRIS 313-9392	admix	India	NA	S	NA	S	S
19	3K31	ARC 11857::IRGC 40972-1	IRIS 313-9560	indx	India	S	S	S	S	S
20	3K32	ARC 12536::IRGC 41068-1	IRIS 313-9053	admix	India	S	S	S	S	S
21	3K33	ARC 12576::IRGC 22163-1	IRIS 313-8967	indx	India	S	S	S	S	S
22	3K34	ARC 13778::IRGC 41216-1	IRIS 313-9347	indx	India	S	S	S	S	S
23	3K35	ARC 14060::IRGC 41374-1	IRIS 313-8844	ind2	India	S	S	S	S	S
24	3K36	ARC 14064::IRGC 41377-1	IRIS 313-8994	indx	India	S	S	S	S	S
25	3K37	ARC 14654::IRGC 41663-1	IRIS 313-8900	ind2	India	S	S	S	S	S
26	3K38	ARC 15088::IRGC 41934-1	IRIS 313-9593	indx	India	S	S	S	S	S
27	3K39	ARC 15873::IRGC 43250-1	IRIS 313-9634	indx	India	S	S	S	S	S
28	3K40	ARC 18092::IRGC 42256-1	IRIS 313-9427	indx	India	S	S	S	S	S
29	3K41	ARC 18112::IRGC 42274-1	IRIS 313-8982	indx	India	S	S	S	S	S
30	3K42	BADUIE::IRGC 53715-1	IRIS 313-9403	ind2	India	S	S	S	S	S
31	3K43	BAM 9::IRGC 6179-1	IRIS 313-8957	ind2	India	S	S	S	S	S
32	3K44	BANIKAT::IRGC 67720-1	IRIS 313-8988	ind2	India	S	S	S	NA	S
33	3K45	BARIK KUDI::IRGC 52807-1	IRIS 313-9384	ind2	India	NA	S	NA	NA	S
34	3K46	BK 26::IRGC 45197-1	IRIS 313-9348	ind2	India	S	S	S	S	S
35	3K48	CHNNOR::IRGC 67485-1	IRIS 313-9484	indx	India	S	S	S	S	S
36	3K49	CR 60-10::IRGC 15777-1	IRIS 313-9023	indx	India	S	S	S	S	S
37	3K50	KUTTA::IRGC 52184-1	IRIS 313-8924	ind2	India	S	S	S	S	S
38	3K51	LABRA::IRGC 74757-1	IRIS 313-9547	ind2	India	S	S	S	S	S
39	3K55	NCS 964 C::IRGC 62604-1	IRIS 313-9400	indx	India	NA	S	NA	S	S
40	3K56	PARA NELLU::IRGC 50009-1	IRIS 313-9351	ind2	India	S	S	NA	S	S
41	3K57	PATALASAFED SUNGHAWADO::IRGC 61133-1	IRIS 313-8920	ind2	India	S	S	S	S	S
42	3K58	PUTTIGE::IRGC 52588-1	IRIS 313-8921	temp	India	S	S	S	S	S
43	3K59	RPA 5929 (K 45)::IRGC 33963-1	IRIS 313-9604	indx	India	S	S	S	S	S
44	3K60	SONAPATNAI::IRGC 46695-1	IRIS 313-9120	admix	India	S	S	S	S	S
45	3K61	WANGA BARUGULU::IRGC 52261-1	IRIS 313-9611	ind2	India	S	S	S	S	S
46	3K62	CSR-89 IR-15::IRGC 117326-1	IRIS 313-10348	indx	India	S	S	S	S	S
47	3K64	RP 9-4::IRGC 39735-1	IRIS 313-9566	ind1B	India	S	S	S	S	S
48	3K65	SURMATIYA::IRGC 74779-1	IRIS 313-8303	ind2	India	S	S	S	S	S
49	3K67	UPR 1201-1-20-1::IRGC 117357-1	IRIS 313-10417	ind1B	India	S	S	S	S	S
50	3K68	498-2A BR 8::IRGC 5891-1	IRIS 313-8450	ind2	India	S	S	S	S	S
51	3K69	ARC 12884::IRGC 22417-1	IRIS 313-8603	indx	India	S	S	S	S	S
52	3K71	RPW 9-4 (SS 1)::IRGC 50690-1	IRIS 313-9522	indx	India	S	S	S	S	S
53	3K72	NIBARI::IRGC 67742-1	IRIS 313-8731	ind2	India	S	S	S	S	S
54	3K73	ARC 6044::IRGC 12190-1	IRIS 313-9201	trop	India	S	S	S	S	S
55	3K75	G 25::IRGC 45733-1	IRIS 313-9259	ind2	India	S	S	S	S	NA
56	3K76	GOKULGANJA::IRGC 45701-1	IRIS 313-9433	ind2	India	S	S	S	S	S
57	3K77	MAKRO::IRGC 74763-1	IRIS 313-9258	ind2	India	S	S	S	S	S
58	3K78	SONAMUKHI::IRGC 46693-1	IRIS 313-9287	ind2	India	S	S	S	S	S
59	3K79	ARC 10812::IRGC 21074-1	IRIS 313-8386	indx	India	S	S	S	S	S
60	3K81	ARC 18202::IRGC 42328-1	IRIS 313-8414	indx	India	S	S	NA	S	S
61	3K84	DHANE BURWA::IRGC 10105-1	IRIS 313-8530	ind2	India	S	S	S	S	S
62	3K85	GABAHSI RASAKI C 90::IRGC 49647-1	IRIS 313-9197	ind3	India	S	S	S	S	S
63	3K86	N 22::IRGC 46459-1	IRIS 313-10150	aus	India	S	S	S	S	S
64	3K87	NCS 840::IRGC 62530-1	IRIS 313-9516	ind2	India	S	S	NA	S	S
65	3K88	RAJHUSAI (ACR 12)::IRGC 53630-1	IRIS 313-8614	ind2	India	S	S	S	S	S
66	3K89	T 315::IRGC 54792-1	IRIS 313-8727	ind2	India	S	S	S	S	S
67	3K90	URAIBOOL::IRGC 52785-1	IRIS 313-8305	ind2	India	S	S	S	S	NA
68	3K91	XITTO::IRGC 6671-1	IRIS 313-8622	ind2	India	S	S	S	S	S
69	3K93	ARC 11901::IRGC 21727-1	IRIS 313-8585	indx	India	S	S	S	S	S
70	3K94	ARC 18061::IRGC 47650-1	IRIS 313-8935	indx	India	S	S	S	S	S
71	3K95	19::IRGC 70786-1	IRIS 313-11821	ind2	India	S	S	S	S	S
72	3K96	AC 74::IRGC 33967-1	IRIS 313-11152	ind1A	India	NA	S	NA	S	S
73	3K98	ADUKKAN::IRGC 81783-1	IRIS 313-12052	indx	India	S	S	S	S	S
74	3K99	AR 133::IRGC 53942-1	IRIS 313-11493	indx	India	S	S	S	S	S
75	3K100	ARC 10145::IRGC 20744-1	IRIS 313-10854	aus	India	S	S	S	S	S
76	3K101	ARC 10581::IRGC 12514-1	IRIS 313-10671	indx	India	S	S	S	S	S
77	3K102	ARC 10825::IRGC 21082-1	IRIS 313-10857	admix	India	S	S	S	S	S
78	3K103	ARC 10843::IRGC 12653-1	IRIS 313-10673	aus	India	NA	S	NA	S	S
79	3K104	ARC 10894::IRGC 21122-1	IRIS 313-10858	indx	India	S	S	S	S	S
80	3K105	ARC 10905::IRGC 12669-1	IRIS 313-10675	indx	India	S	S	S	S	S
81	3K106	ARC 10916::IRGC 12673-1	IRIS 313-10676	admix	India	S	S	S	S	S
82	3K109	ARC 11338::IRGC 21329-1	IRIS 313-10864	admix	India	NA	S	NA	S	S
83	3K110	ARC 11397::IRGC 42664-1	IRIS 313-11295	admix	India	S	S	S	S	S
84	3K111	ARC 11751::IRGC 21614-1	IRIS 313-10869	aus	India	S	S	S	S	S
85	3K112	ARC 11777::IRGC 21639-1	IRIS 313-10871	aus	India	S	S	S	S	S
86	3K113	ARC 11822::IRGC 21677-1	IRIS 313-10873	aus	India	S	S	S	S	S
87	3K114	ARC 12021::IRGC 21837-1	IRIS 313-10875	aus	India	S	S	S	S	S
88	3K115	ARC 12067::IRGC 21881-1	IRIS 313-10876	aus	India	S	S	S	S	S
89	3K116	ARC 12079::IRGC 21888-1	IRIS 313-10877	aus	India	S	S	S	S	S
90	3K117	ARC 12101::IRGC 21907-1	IRIS 313-10878	aus	India	S	S	S	S	S
91	3K118	ARC 12124::IRGC 21929-1	IRIS 313-10879	admix	India	S	S	NA	S	S
92	3K119	ARC 12433::IRGC 22064-1	IRIS 313-10882	aus	India	S	S	S	S	S
93	3K121	ARC 12867::IRGC 22401-1	IRIS 313-10891	aus	India	S	S	S	S	S
94	3K123	ARC 13204::IRGC 22558-1	IRIS 313-10894	admix	India	S	S	S	S	S
95	3K125	ARC 13544::IRGC 42743-1	IRIS 313-11298	aus	India	NA	S	NA	NA	NA
96	3K126	ARC 14756::IRGC 41736-1	IRIS 313-11272	aus	India	S	S	S	S	S
97	3K127	ARC 14899::IRGC 43016-1	IRIS 313-11302	indx	India	S	S	S	S	S
98	3K128	ARC 14901::IRGC 41811-1	IRIS 313-11274	aus	India	S	S	S	S	S
99	3K129	ARC 14975::IRGC 41848-1	IRIS 313-11275	indx	India	S	S	S	S	S
100	3K130	ARC 15129::IRGC 41938-1	IRIS 313-11277	aus	India	S	S	S	S	S
101	3K131	ARC 15163::IRGC 43106-1	IRIS 313-11304	indx	India	S	S	S	S	S
102	3K132	ARC 15385::IRGC 43174-1	IRIS 313-11306	indx	India	S	S	S	S	S
103	3K133	ARC 15480::IRGC 53799-1	IRIS 313-11490	indx	India	S	S	S	S	S
104	3K134	ARC 18533::IRGC 51756-1	IRIS 313-11443	indx	India	S	S	S	NA	S
105	3K135	ARC 6052::IRGC 12196-1	IRIS 313-10664	ind2	India	S	S	S	S	S
106	3K136	ARC 6218::IRGC 12255-1	IRIS 313-10666	indx	India	S	S	S	S	S
107	3K137	ARC 6579::IRGC 42510-1	IRIS 313-11290	admix	India	S	S	S	S	S
108	3K138	ARC 7001::IRGC 20436-1	IRIS 313-10849	aus	India	S	S	S	S	S
109	3K139	ARC 7056::IRGC 40914-1	IRIS 313-11255	indx	India	S	S	S	S	S
110	3K140	ARC 7236::IRGC 12335-1	IRIS 313-10667	ind2	India	NA	S	NA	S	S
111	3K141	ARC 7336::IRGC 20606-1	IRIS 313-10852	aus	India	S	S	S	S	S
112	3K143	AUS PADDY (RED)::IRGC 44978-1	IRIS 313-11348	aus	India	NA	S	NA	S	S
113	3K145	BARAMANJ::IRGC 52067-1	IRIS 313-11448	ind2	India	S	S	S	S	S
114	3K146	BARI SUTAR::IRGC 52410-1	IRIS 313-11454	aus	India	S	S	S	S	S
115	3K147	BHAINSA MUNDARIYA::IRGC 60893-1	IRIS 313-11596	indx	India	S	S	S	S	S
116	3K148	BHATA PYAGI::IRGC 60895-1	IRIS 313-11597	ind2	India	NA	S	NA	S	S
117	3K150	BHUT MURI::IRGC 34861-1	IRIS 313-11166	aus	India	NA	S	NA	S	S
118	3K151	BIR BAHADUR::IRGC 53889-1	IRIS 313-11491	ind2	India	NA	S	NA	S	S
119	3K152	BOKDEL::IRGC 61085-1	IRIS 313-11606	ind2	India	S	S	S	S	S
120	3K154	CHUNDI::IRGC 67486-1	IRIS 313-11737	aus	India	NA	S	NA	S	S
121	3K155	CN 44-40-7::IRGC 45368-1	IRIS 313-11355	indx	India	S	S	S	S	S
122	3K156	CUTTACK 29::IRGC 49573-1	IRIS 313-11409	ind2	India	NA	S	NA	S	S
123	3K157	D 204-1::IRGC 6445-1	IRIS 313-10534	aus	India	NA	S	NA	S	S
124	3K158	DAMODAR::IRGC 17038-1	IRIS 313-10756	ind2	India	S	S	S	S	NA
125	3K159	DHANIYA PHOOL::IRGC 70811-1	IRIS 313-11824	ind2	India	S	S	S	S	S
126	3K160	DONGREM::IRGC 6688-1	IRIS 313-10544	ind2	India	S	S	S	S	S
127	3K161	DUBRAJ::IRGC 34904-1	IRIS 313-11167	ind2	India	S	S	S	S	S
128	3K162	EDAKKADAN 0-69-27::IRGC 19560-1	IRIS 313-10833	ind2	India	NA	S	NA	S	S
129	3K163	GODADANI::IRGC 60944-1	IRIS 313-11598	admix	India	S	S	S	S	S
130	3K164	GORA DHAN 2::IRGC 66269-1	IRIS 313-11712	aus	India	NA	S	NA	S	S
131	3K165	HOLDIGANTHI::IRGC 61105-1	IRIS 313-11607	ind2	India	S	S	S	S	S
132	3K166	ISWAR KORA::IRGC 50674-1	IRIS 313-11432	admix	India	S	S	S	S	S
133	3K167	JUGRAY::IRGC 60960-1	IRIS 313-11599	ind2	India	S	S	S	S	S
134	3K168	K 1074::IRGC 55017-1	IRIS 313-11505	ind2	India	S	S	S	S	S
135	3K169	K 15591-4::IRGC 55043-1	IRIS 313-11506	indx	India	S	S	S	S	S
136	3K170	K 17-9-1-1::IRGC 36778-1	IRIS 313-11197	indx	India	S	S	S	S	S
137	3K171	KADA CHOPA::IRGC 34954-1	IRIS 313-11168	aus	India	S	S	S	S	S
138	3K174	KANPURI::IRGC 53278-1	IRIS 313-11477	aus	India	S	S	S	S	S
139	3K175	KARANGI::IRGC 77128-1	IRIS 313-11963	aus	India	S	S	S	S	S
140	3K176	KARUNJEERAGA SAMBA::IRGC 49774-1	IRIS 313-11414	indx	India	S	S	S	S	S
141	3K177	KHUDWANI ACC 202::IRGC 34154-1	IRIS 313-11156	japx	India	NA	S	NA	S	S
142	3K178	KODIA PHUL::IRGC 52168-1	IRIS 313-11449	indx	India	S	S	S	S	S
143	3K179	KOLAMBA::IRGC 52456-1	IRIS 313-11456	aus	India	S	S	S	S	S
144	3K180	KONAMANI::IRGC 49806-1	IRIS 313-11416	ind2	India	S	S	S	S	S
145	3K181	KUNJUKUNJU::IRGC 75448-1	IRIS 313-11937	indx	India	S	S	S	S	S
146	3K182	LAKHA KUAR::IRGC 74760-1	IRIS 313-11919	ind2	India	S	S	S	S	S
147	3K183	LALI GURMATIA::IRGC 70854-1	IRIS 313-11828	ind2	India	S	S	S	S	S
148	3K184	LAL TAURA::IRGC 35017-1	IRIS 313-11170	aus	India	S	S	S	S	S
149	3K185	LOCAL BHAT::IRGC 52343-1	IRIS 313-11452	aus	India	NA	S	NA	S	S
150	3K188	MALCHI::IRGC 61004-1	IRIS 313-11602	aus	India	S	S	NA	S	S
151	3K189	MR 136-1::IRGC 50707-1	IRIS 313-11433	ind1A	India	S	S	S	S	S
152	3K190	NAPDAI::IRGC 52009-1	IRIS 313-11446	ind2	India	S	S	S	S	S
153	3K191	NCS 102::IRGC 51854-1	IRIS 313-11445	ind2	India	S	S	S	S	S
154	3K192	NCS 271 A::IRGC 62216-1	IRIS 313-11636	aus	India	S	S	S	S	S
155	3K193	NCS 331::IRGC 62247-1	IRIS 313-11638	ind2	India	S	S	S	S	S
156	3K194	NCS 349::IRGC 62257-1	IRIS 313-11639	indx	India	NA	S	NA	S	S
157	3K195	NCS 458::IRGC 62290-1	IRIS 313-11640	ind2	India	S	S	S	S	S
158	3K196	NCS 477::IRGC 62299-1	IRIS 313-11641	ind2	India	S	S	S	S	S
159	3K197	NCS 599::IRGC 62373-1	IRIS 313-11642	ind2	India	S	S	S	S	S
160	3K198	NCS 603 B::IRGC 62377-1	IRIS 313-11643	ind1B	India	S	S	S	S	S
161	3K200	NCS 766::IRGC 62478-1	IRIS 313-11645	ind2	India	S	S	S	S	S
162	3K201	NCS 771 A::IRGC 62483-1	IRIS 313-11646	ind2	India	NA	S	NA	S	S
163	3K202	NCS 809 A::IRGC 62502-1	IRIS 313-11647	ind2	India	S	S	S	S	S
164	3K203	NCS 830::IRGC 62518-1	IRIS 313-11648	ind2	India	S	S	S	S	S
165	3K204	NCS 901 A::IRGC 62568-1	IRIS 313-11650	ind2	India	S	S	S	S	S
166	3K206	PERUNEL 0-69-18::IRGC 19581-1	IRIS 313-10835	ind2	India	S	S	S	S	S
167	3K207	POONGAR::IRGC 28611-1	IRIS 313-11041	ind2	India	NA	S	NA	S	S
168	3K208	PR 106::IRGC 53418-1	IRIS 313-11480	ind1B	India	S	S	S	S	S
169	3K209	RANI BHOG::IRGC 35109-1	IRIS 313-11172	aus	India	S	S	S	S	S
170	3K211	RAUSRR 4::IRGC 79785-1	IRIS 313-12013	ind2	India	S	S	S	S	S
171	3K212	SADA AUS::IRGC 35117-1	IRIS 313-11173	aus	India	S	S	S	S	S
172	3K213	SALSI::IRGC 52833-1	IRIS 313-11462	aus	India	S	S	S	S	S
173	3K215	SELHI::IRGC 52760-1	IRIS 313-11460	ind2	India	S	S	S	S	S
174	3K216	SIRHANTI::IRGC 53930-1	IRIS 313-11492	aus	India	S	S	S	S	S
175	3K218	SONA AUS::IRGC 35160-1	IRIS 313-11175	aus	India	S	S	S	S	S
176	3K219	SUGARKAND::IRGC 61059-1	IRIS 313-11604	aus	India	S	S	S	S	S
177	3K220	SXC 216::IRGC 35175-1	IRIS 313-11176	indx	India	S	S	S	S	S
178	3K221	T 21::IRGC 8892-1	IRIS 313-10608	aus	India	S	S	S	S	S
179	3K222	UPRH 166::IRGC 61615-1	IRIS 313-11619	aus	India	S	S	S	S	S
180	3K225	UPRH 31::IRGC 61503-1	IRIS 313-11616	admix	India	S	S	S	S	S
181	3K227	VAIKATHARYAN::IRGC 52805-1	IRIS 313-11461	ind2	India	S	S	S	S	S
182	3K229	VELLA PERUVAZHA 0-68-12::IRGC 19588-1	IRIS 313-10836	ind2	India	S	S	S	S	S
183	3K231	ZINYA KOLAMBA::IRGC 52402-1	IRIS 313-11453	ind2	India	S	S	S	S	S
184	3K234	ARC 10846::IRGC 12656-2	IRIS 313-10674	indx	India	S	S	S	S	S
185	3K235	ARC 10939::IRGC 21150-2	IRIS 313-10859	indx	India	S	S	S	S	S
186	3K237	ARC 11245::IRGC 42651-2	IRIS 313-11294	ind2	India	S	S	S	S	S
187	3K238	ARC 11322::IRGC 21315-2	IRIS 313-10863	ind2	India	S	S	S	S	S
188	3K239	ARC 11424::IRGC 21380-2	IRIS 313-10865	subtrop	India	S	S	S	S	S
189	3K240	ARC 11571::IRGC 21487-2	IRIS 313-10868	aro	India	S	S	S	S	S
190	3K242	ARC 12411::IRGC 41047-2	IRIS 313-11256	indx	India	S	S	S	S	S
191	3K243	ARC 12559::IRGC 22148-2	IRIS 313-10885	indx	India	S	S	S	S	S
192	3K244	ARC 12726::IRGC 22288-2	IRIS 313-10888	subtrop	India	S	S	S	S	S
193	3K246	ARC 12800::IRGC 42720-2	IRIS 313-11296	indx	India	S	S	S	S	S
194	3K247	ARC 13276::IRGC 22622-2	IRIS 313-10896	admix	India	S	S	S	S	S
195	3K250	ARC 13515::IRGC 41134-2	IRIS 313-11259	aro	India	S	S	S	S	S
196	3K252	ARC 13785::IRGC 41218-2	IRIS 313-11261	indx	India	S	S	S	S	S
197	3K253	ARC 13888::IRGC 41288-2	IRIS 313-11262	indx	India	NA	S	NA	S	S
198	3K254	ARC 13919::IRGC 41313-2	IRIS 313-11263	indx	India	S	S	S	S	S
199	3K255	ARC 14299::IRGC 42889-2	IRIS 313-11299	indx	India	S	S	S	S	S
200	3K256	ARC 14347::IRGC 41517-2	IRIS 313-11266	indx	India	S	S	S	S	S
201	3K257	ARC 14358::IRGC 41523-2	IRIS 313-11267	ind2	India	S	S	S	S	S
202	3K258	ARC 14398::IRGC 41544-2	IRIS 313-11268	aro	India	S	S	S	S	S
203	3K259	ARC 14632::IRGC 41650-2	IRIS 313-11269	indx	India	S	S	S	S	S
204	3K260	ARC 14663::IRGC 41671-2	IRIS 313-11270	aro	India	S	S	S	S	S
205	3K261	ARC 14709::IRGC 42976-2	IRIS 313-11300	ind2	India	S	S	S	S	S
206	3K262	ARC 14737::IRGC 41729-2	IRIS 313-11271	ind2	India	S	S	S	S	S
207	3K263	ARC 14860::IRGC 41793-2	IRIS 313-11273	indx	India	S	S	S	S	S
208	3K266	ARC 15387::IRGC 43175-2	IRIS 313-11307	indx	India	S	S	S	S	NA
209	3K269	ARC 15929::IRGC 43269-2	IRIS 313-11310	ind2	India	S	S	S	S	NA
210	3K270	ARC 18371::IRGC 42423-2	IRIS 313-11287	indx	India	NA	S	NA	S	S
211	3K271	ARC 18434::IRGC 42429-2	IRIS 313-11288	indx	India	NA	S	S	S	S
212	3K274	ARC 7255::IRGC 12343-2	IRIS 313-10668	indx	India	S	S	S	S	S
213	3K281	BUCHI::IRGC 45237-2	IRIS 313-11352	aro	India	S	S	S	S	S
214	3K283	CHILE BORO::IRGC 45297-2	IRIS 313-11353	aus	India	S	S	S	S	S
215	3K284	CHITRAKALI::IRGC 49524-2	IRIS 313-11408	ind2	India	S	S	S	S	S
216	3K285	CODE NO 31225::IRGC 46865-2	IRIS 313-11375	aro	India	S	S	S	S	S
217	3K286	CR 157-392-4::IRGC 39247-2	IRIS 313-11240	indx	India	S	S	S	S	S
218	3K287	CR 579-1-3::IRGC 45443-2	IRIS 313-11357	ind1B	India	S	S	S	S	S
219	3K288	DADKHANI::IRGC 45454-2	IRIS 313-11358	ind2	India	S	S	S	S	S
220	3K289	DAHARNAGRA::IRGC 45465-2	IRIS 313-11359	ind2	India	S	S	S	S	S
221	3K290	GUTTI AKKULLU::IRGC 26850-2	IRIS 313-10989	ind2	India	S	S	S	S	S
222	3K291	KALIKALMA::IRGC 45996-2	IRIS 313-11361	ind2	India	S	S	S	S	S
223	3K292	KEYA NUNIA::IRGC 46117-2	IRIS 313-11362	aro	India	S	S	S	S	S
224	3K293	KH 998::IRGC 16948-2	IRIS 313-10754	indx	India	S	S	S	S	S
225	3K294	KHEJURTHUPI::IRGC 46137-2	IRIS 313-11363	ind2	India	S	S	S	S	S
226	3K296	LANJALI::IRGC 46236-2	IRIS 313-11365	indx	India	S	S	S	S	S
227	3K297	MAKARANDASAIL::IRGC 46289-2	IRIS 313-11367	ind2	India	S	S	S	S	S
228	3K298	MATALI::IRGC 49891-2	IRIS 313-11418	ind2	India	S	S	S	S	S
229	3K299	OR 117-8::IRGC 39680-2	IRIS 313-11242	ind2	India	S	S	S	S	S
230	3K300	PANIKELASH::IRGC 46500-2	IRIS 313-11368	ind2	India	S	S	S	S	S
231	3K301	PISINI::IRGC 50035-2	IRIS 313-11420	ind2	India	S	S	S	S	S
232	3K302	RANACHANDRABHOG::IRGC 46567-2	IRIS 313-11369	ind2	India	S	S	NA	NA	NA
233	3K304	SR 26 B::IRGC 10803-2	IRIS 313-10640	ind2	India	S	S	S	S	S
234	3K305	SUFALDHULA::IRGC 46698-2	IRIS 313-11372	ind2	India	S	S	NA	NA	S
CHECKS
1		KASALATH::[CX227]	CX227	aus	India	S	S	S	S	S
2		SWARNA::[CX94]	CX94	indx	India	NA	S	NA	S	S
3		CAUS105	NA	NA	India	S	S	S	S	S
4		CGZRI	NA	NA	India	S	S	S	S	S
5		CHANDRAHASINI	NA	NA	India	NA	S	NA	S	S
6		CR DHAN 40	NA	NA	India	NA	S	NA	S	S
7		DR 48	NA	NA	India	NA	S	NA	S	S
8		IR1552	NA	NA	India	S	S	NA	S	S
9		PROTAZIN	NA	NA	India	NA	S	NA	S	S
10		SHABHAGIDHAN	NA	NA	India	S	S	NA	S	S
11		SHASHARANG	NA	NA	India	S	S	NA	S	S
12		ZINCO RICE MS	NA	NA	India	NA	S	NA	S	S

## Sheet: Table S2
Table S2: Variance estimates of combined seasons analysis for agro morphological and Pi estimation related traits
Trait	Vg	Vb	VE	Vg.e	Ve	h2		Abrrevations
TN	3.01181	0	0	0.675277	1.6486	0.564465		TN	Tiller Number
PL	7.44886	0.0427766	0.13674	0.769566	1.54337	0.763062		PL	Panicle Length
SPP	1383.38	6.90902	408.768	444.505	607.737	0.567978		SPP	Spikelets Per Panicle
FGPP	856.934	9.74879	294.551	484.338	383.442	0.496856		FGPP	Filled Grains Per Panicle
SF	69.24NS	8.38843	6.82458	83.5456	91.7515	0.283147		SF	Spikelet Fertility Percentage
GYPP	13.2731	0.100076	3.92694	7.88376	8.02741	0.454804		GYPP	Grain Yield Per Plant
BY	109.482	2.71296e-08	0.197768	47.53	37.0032	0.564297		BY	Biological Yield
HI	26.74NS	3.39263	21.9398	30.1576	52.0041	0.245542		HI	Harvest Index
PY	8590.87	0	12.19	1750.91	4530.66	0.577637		PY	Plot Yield
DM	51.3438	0.640915	1.2261	35.3165	16.4454	0.497972		DM	Dry Matter
PC	0.016NS	0	0.0324473	0.00953678	0.0822977	0.145884		PC	Phosphorus content
PUE	0.15NS	0	0.207567	0	0.944547	0.139344		PUE	Phosphorus utilization efficiency at harvest
								NS	Non significant
								Vg	Genotypic Variance
								Vb	Block Variance
								VE	Environmental Variance
								Vg x e	Genotype x Environemental Variance
								Ve	Error Variance
								h2	Heritability

## Sheet: Table S3
Table S3: BLUP values obtained from combined season analysis															Abrrevations
3K Panel	Genotype	TN	PL	SPP	FGPP	SF	GYPP	BY	HI	PY	DM	PC	PUE		TN	Tiller Number
2	ARC 13829::IRGC 42469-1	5.2483	29.4047	163.927	95.8566	62.1243	8.3717	27.4589	31.881	157.049	19.4751	0.8081	1.66224		PL	Panicle Length
3	CO 39::IRGC 51231-1	4.52669	17.6672	98.5373	71.8504	70.8751	5.50515	13.8183	37.5104	89.5443	9.93076	0.787344	1.53408		SPP	Spikelets Per Panicle
5	JC 149::IRGC 9070-1	6.33071	28.7978	203.778	156.62	73.8346	13.5783	37.0906	35.4011	327.195	22.7299	0.761381	1.69016		FGPP	Filled Grains Per Panicle
6	JC 157::IRGC 9074-1	6.45098	28.026	197.62	113.248	62.262	9.73303	36.9944	29.7983	190.403	26.7302	0.872306	1.42169		SF	Spikelet Fertility Percentage
7	PANKHARI 203::IRGC 5999-1	8.13473	26.7853	129.158	101.077	74.0002	13.8596	39.6878	35.1525	270.092	24.8242	0.797833	1.53884		GYPP	Grain Yield Per Plant
8	CSR-90 IR-2::IRGC 117327-1	7.29285	23.9225	112.851	64.4336	58.4415	8.27687	23.5029	33.7106	150.444	15.9303	0.878809	1.41336		BY	Biological Yield
9	DANGAR::IRGC 76296-1	6.69151	23.4897	128.065	84.2389	65.6614	9.29915	25.1983	35.3882	181.391	16.4057	0.848235	1.49887		HI	Harvest Index
10	K 479-2-3::IRGC 117346-1	7.65366	20.4375	100.782	70.3176	67.3288	8.24286	26.1242	31.3119	114.295	18.2975	0.80193	1.49918		PY	Plot Yield
12	ARC 10100::IRGC 20709-1	4.40642	23.1641	182.165	137.257	69.5584	7.0549	22.9738	31.5657	134.736	16.6575	0.860824	1.44563		DM	Dry Matter
13	ARC 11959::IRGC 21780-1	7.29285	22.9622	122.396	83.7056	65.72	10.0561	32.389	31.8942	185.996	22.1426	0.786604	1.68798		PC	Phosphorus content
19	DUDRE::IRGC 52523-1	7.89419	27.0631	132.366	94.6432	71.6646	11.7382	39.8081	34.0081	233.401	26.8553	0.757181	2.04311		PUE	Phosphorus utilization efficiency at harvest
20	KEERIPALA CHILL PADDY::IRGC 49790-1	6.09017	19.2946	107.955	66.7607	61.6183	8.40212	24.9939	32.4798	174	17.4681	0.965795	1.34087
22	PERUNEL::IRGC 63113-1	6.09017	25.6537	124.322	78.928	64.2359	10.0599	28.6975	34.9449	109.214	18.8214	0.800515	1.59783
23	UPRH 233::IRGC 61667-1	7.17258	19.543	82.5499	59.5851	69.1385	7.37794	24.2003	30.9007	130.056	17.4443	0.970012	1.33874
25	ARC 10754::IRGC 12603-1	6.93205	25.6655	140.579	108.578	74.6946	10.3785	27.4589	36.0854	186.608	17.5228	0.809261	1.56223
26	ARC 10799::IRGC 12631-1	8.21078	27.7066	177.718	128.792	70.8407	17.1208	39.5403	39.2711	331.172	20.5239	0.823898	1.47804
29	ARC 11524::IRGC 42672-1	4.64696	24.9199	138.66	107.882	73.7775	9.4558	27.9038	34.8045	251.949	17.9781	0.81056	1.50721
30	ARC 11626::IRGC 21528-1	5.57661	20.778	85.727	60.7909	66.6298	7.28878	16.5547	36.4674	91.4036	11.6066	0.810354	1.50736
31	ARC 11857::IRGC 40972-1	6.33071	25.3507	161.27	117.764	71.8507	13.457	36.0204	36.4664	254.491	21.9573	0.7964	1.50497
32	ARC 12536::IRGC 41068-1	7.65366	29.0684	156.877	104.159	67.4988	13.3951	50.9789	32.1368	331.562	35.3877	0.79892	1.57151
33	ARC 12576::IRGC 22163-1	8.9766	27.1452	180.261	104.522	61.626	13.056	43.4395	33.1533	248.515	29.0331	0.842115	1.47372
34	ARC 13778::IRGC 41216-1	7.05232	23.5132	142.047	111.983	74.8925	12.0621	44.2572	31.3014	287.443	30.547	0.749058	1.76291
35	ARC 14060::IRGC 41374-1	8.85634	26.0267	130.569	88.5825	68.2491	11.7026	35.347	34.3311	261.337	22.9177	0.804013	1.745
36	ARC 14064::IRGC 41377-1	6.33071	28.0753	162.929	116.244	71.577	12.1507	39.8802	34.1654	232.559	26.6188	0.78166	1.98395
37	ARC 14654::IRGC 41663-1	7.89419	27.1397	123.718	99.3972	75.8075	13.7801	34.878	37.2937	383.043	20.5611	0.776239	1.63584
38	ARC 15088::IRGC 41934-1	6.93205	25.0453	164.653	131.879	74.8482	15.5417	40.6739	36.6343	319.444	24.348	0.759558	2.44183
39	ARC 15873::IRGC 43250-1	5.12803	23.7412	124.207	97.0935	74.1981	9.014	27.6393	33.8573	200.302	18.8737	0.815251	1.48237
40	ARC 18092::IRGC 42256-1	6.69151	23.8191	117.684	94.1497	75.2256	12.3946	30.5733	37.6819	220.337	18.3864	0.836548	1.49715
41	ARC 18112::IRGC 42274-1	6.81178	23.1146	97.2751	75.1661	72.4517	7.66309	20.7974	34.039	180.677	14.0898	0.833606	1.45202
42	BADUIE::IRGC 53715-1	7.41312	23.8422	118.411	90.3442	73.0624	9.93102	28.6373	34.2512	220.491	18.8183	0.921479	1.36716
43	BAM 9::IRGC 6179-1	7.77392	24.9447	139.504	109.052	75.9588	11.1712	33.6636	34.665	253.586	21.9315	0.84634	1.45435
44	BANIKAT::IRGC 67720-1	6.81178	22.4051	138.043	57.2394	50.8999	7.49196	34.8182	31.3137	67.6206	24.1157	0.900807	1.38471
45	BARIK KUDI::IRGC 52807-1	6.32923	24.3556	132.465	41.4231	49.859	6.36391	NA	NA	90.9415	NA	0.759818	1.79261
46	BK 26::IRGC 45197-1	6.69151	26.1751	150.735	99.2521	68.1913	11.4774	37.6557	33.5487	232.705	24.8151	0.830841	1.48784
48	CHNNOR::IRGC 67485-1	6.21044	18.38	86.2436	50.7114	60.3424	4.50121	14.4965	27.6102	76.9281	11.8271	1.06042	1.31842
49	CR 60-10::IRGC 15777-1	6.09017	25.7434	110.612	84.3532	72.5452	10.9969	32.1124	34.1457	207.808	21.2689	0.849802	1.42701
50	KUTTA::IRGC 52184-1	7.89419	22.6416	114.113	69.3055	63.0965	9.33999	25.054	35.5315	174.356	16.5262	0.872349	1.4382
51	LABRA::IRGC 74757-1	6.21044	25.8677	164.291	130.662	74.8927	13.6242	36.3691	35.8856	335.766	22.4199	0.860903	1.41918
55	NCS 964 C::IRGC 62604-1	6.89369	28.5524	281.653	214.66	73.1621	16.2483	56.3752	34.2908	279.136	36.1331	0.839644	1.45231
56	PARA NELLU::IRGC 50009-1	8.13473	22.7025	96.9185	70.207	69.9893	11.5671	31.1264	35.6093	187.5	19.3724	0.89348	1.3996
57	PATALASAFED SUNGHAWADO::IRGC 61133-1	6.09017	21.0058	115.389	78.3276	66.8442	7.97619	21.3505	34.9589	139.508	14.5856	0.895181	1.38589
58	PUTTIGE::IRGC 52588-1	6.57125	20.9135	164.053	98.9745	62.2858	9.09736	30.2727	31.5496	184.009	21.2118	0.882024	1.40645
59	RPA 5929 (K 45)::IRGC 33963-1	7.41312	24.7936	147.177	117.136	76.1668	17.6098	45.9526	37.8196	352.148	26.5067	0.798253	1.49951
60	SONAPATNAI::IRGC 46695-1	6.33071	23.1269	107.628	79.2884	69.789	9.25374	28.0602	33.5643	178.164	18.8066	0.854545	1.42548
61	WANGA BARUGULU::IRGC 52261-1	6.45098	22.5931	107.99	54.7253	54.0036	6.55476	23.4668	29.4928	105.737	17.4437	0.852562	1.42759
62	CSR-89 IR-15::IRGC 117326-1	5.12803	23.9757	144.923	112.9	75.5741	10.1021	27.3267	37.0963	179.212	17.0929	0.822659	1.48039
64	RP 9-4::IRGC 39735-1	4.40642	24.12	138.765	93.758	68.4842	8.47648	24.8376	34.0751	143.77	16.5278	0.763938	1.69485
65	SURMATIYA::IRGC 74779-1	6.33071	23.0776	136.764	83.9269	63.2613	8.44085	21.9517	34.8336	158.965	14.2418	0.860086	1.41624
67	UPR 1201-1-20-1::IRGC 117357-1	7.05232	23.1841	111.842	83.3515	72.9289	11.233	27.471	37.8064	146.857	16.6252	0.803818	1.48969
68	498-2A BR 8::IRGC 5891-1	8.01446	21.6097	129.588	75.3911	62.4852	10.3001	26.8577	36.7345	159.333	16.4502	0.861015	1.41529
69	ARC 12884::IRGC 22417-1	8.13473	25.9875	152.304	113.747	72.7751	14.5828	47.4557	34.3816	334.273	30.544	0.836602	1.46333
71	RPW 9-4 (SS 1)::IRGC 50690-1	7.29285	22.3562	120.705	88.6846	69.8523	12.4528	35.2147	34.7789	236.074	22.198	0.814868	1.57534
72	NIBARI::IRGC 67742-1	8.01446	22.7662	110.525	73.9774	66.5463	10.1291	26.1122	36.4249	175.221	16.0807	0.821163	1.46862
73	ARC 6044::IRGC 12190-1	5.48883	23.9781	136.908	99.9235	72.7507	10.3271	26.9298	37.319	194.37	16.6237	0.821318	1.46253
75	G 25::IRGC 45733-1	8.255	25.1118	171.781	106.609	63.8228	10.0561	32.9421	32.118	190.871	22.6523	0.807276	1.68155
76	GOKULGANJA::IRGC 45701-1	6.81178	21.6097	151.926	71.5185	56.4958	5.97133	31.1625	25.6376	87.2962	25.0203	0.931646	1.40215
77	MAKRO::IRGC 74763-1	7.65366	24.0688	122.722	83.43	68.4397	11.863	34.5414	33.5947	162.226	21.5352	0.741145	1.66256
78	SONAMUKHI::IRGC 46693-1	7.29285	23.9199	136.474	100.169	72.5401	14.2759	36.7779	37.8251	263.726	21.9663	0.769819	1.63122
79	ARC 10812::IRGC 21074-1	5.84964	26.2984	221.476	130.713	64.5671	15.5417	47.9487	34.5339	268.77	30.3126	0.830121	1.5854
81	ARC 18202::IRGC 42328-1	6.70554	24.0895	133.194	63.6445	58.2985	8.84173	23.7212	34.1951	163.435	16.214	0.823582	1.47864
84	DHANE BURWA::IRGC 10105-1	5.48883	25.505	143.716	72.2931	59.4775	8.27849	28.2886	29.9559	163.594	19.9186	0.737597	1.79234
85	GABAHSI RASAKI C 90::IRGC 49647-1	5.84964	24.4681	131.765	97.9565	72.5083	11.0975	30.3809	35.734	266.751	19.4509	0.824661	1.6717
86	N 22::IRGC 46459-1	6.93205	21.4531	93.293	68.1483	69.6359	9.2371	23.4427	35.1402	144.356	15.1729	0.87206	1.45071
87	NCS 840::IRGC 62530-1	4.88749	20.6827	90.7605	72.3092	74.7296	6.71101	17.7191	34.9028	92.8666	12.1808	0.745501	1.65318
88	RAJHUSAI (ACR 12)::IRGC 53630-1	6.69151	22.352	116.201	93.388	76.2207	10.5083	34.4452	33.7144	301.038	22.887	0.767178	1.70971
89	T 315::IRGC 54792-1	6.93205	22.2754	153.062	98.0223	65.2315	7.5281	26.7014	29.4917	170.8	19.9931	0.774162	1.68641
90	URAIBOOL::IRGC 52785-1	7.41312	21.6674	101.334	61.2286	56.7896	5.14601	26.5932	24.7785	101.349	21.6871	0.839667	1.53212
91	XITTO::IRGC 6671-1	6.81178	19.9726	93.2246	50.7173	53.2416	5.75525	25.8597	25.3815	133.408	21.0805	0.879451	1.41508
93	ARC 11901::IRGC 21727-1	11.382	21.4646	97.4917	74.6956	74.0505	8.08135	28.5291	30.7261	215.606	20.2859	0.783852	1.80213
94	ARC 18061::IRGC 47650-1	5.84964	26.3193	135.521	88.7409	65.6326	10.2999	33.6756	33.6906	221.548	22.3995	0.815181	1.71797
95	19::IRGC 70786-1	7.77392	26.6944	142.524	102.461	70.4112	13.2698	46.0368	31.6854	211.38	30.6327	0.777679	1.54203
96	AC 74::IRGC 33967-1	5.95292	22.6905	150.044	104.883	69.8955	9.26621	27.8594	32.9251	213.689	19.401	0.79839	1.54167
98	ADUKKAN::IRGC 81783-1	7.17258	27.0794	115.222	81.2492	69.1931	10.243	33.6636	31.8899	202.602	23.3847	0.778999	1.55818
99	AR 133::IRGC 53942-1	6.45098	26.843	110.925	79.833	70.2105	9.82681	31.2226	32.1959	187.414	21.3115	0.79796	1.51804
100	ARC 10145::IRGC 20744-1	7.89419	26.496	142.347	112.267	75.2894	18.0892	48.4297	37.0003	563.993	28.2796	0.758598	1.67572
101	ARC 10581::IRGC 12514-1	6.21044	21.1877	150.892	101.409	68.1476	11.4212	30.8498	35.0584	209.381	19.2726	0.728357	1.70553
102	ARC 10825::IRGC 21082-1	5.00776	26.0668	206.283	122.715	64.8375	11.6036	29.4309	35.4553	163.658	17.3716	0.842302	1.48299
103	ARC 10843::IRGC 12653-1	6.70554	24.9094	158.011	124.841	74.4622	14.0578	33.1262	39.0274	314.025	18.2651	0.831668	1.46444
104	ARC 10894::IRGC 21122-1	8.6158	26.385	137.195	100.065	72.8869	16.1253	53.2635	34.6475	271.113	34.5899	0.776659	1.90663
105	ARC 10905::IRGC 12669-1	5.48883	25.2444	156.898	119.507	73.4291	11.8328	28.6975	38.8102	289.769	16.4519	0.884986	1.39525
106	ARC 10916::IRGC 12673-1	6.09017	27.59	151.303	124.517	78.485	13.0706	30.6334	39.2196	250.274	17.7008	0.757938	1.65355
109	ARC 11338::IRGC 21329-1	5.57661	19.6383	77.7216	58.8415	69.9453	7.09831	17.0249	33.874	93.9452	12.2136	0.800459	1.53501
110	ARC 11397::IRGC 42664-1	5.36857	23.7873	115.121	73.0359	64.4772	9.10259	32.377	30.0744	111.155	22.7459	0.844669	1.48334
111	ARC 11751::IRGC 21614-1	5.96991	22.3242	124.377	85.349	67.7983	7.86024	20.148	35.9586	154.131	13.5786	1.03267	1.32617
112	ARC 11777::IRGC 21639-1	5.2483	22.1311	108.748	85.5195	73.6656	6.71528	19.2582	32.6349	134.257	13.9983	0.812163	1.50187
113	ARC 11822::IRGC 21677-1	4.88749	23.2444	105.969	76.0513	70.6341	7.215	17.5631	37.052	92.7704	11.5858	0.789627	1.54536
114	ARC 12021::IRGC 21837-1	6.81178	21.0001	90.7605	65.5599	68.8527	8.70137	26.1362	33.1404	136.267	17.821	0.772382	1.55508
115	ARC 12067::IRGC 21881-1	4.40642	19.9317	87.5283	62.1454	68.4162	5.85525	15.8793	32.2094	79.7086	11.2924	0.820499	1.46877
116	ARC 12079::IRGC 21888-1	6.69151	26.0206	142.923	114.022	75.2678	11.2753	26.4729	39.0624	156.916	15.3943	0.886594	1.40571
117	ARC 12101::IRGC 21907-1	5.96991	23.4154	129.362	96.6595	73.6234	10.7335	22.3365	43.8517	149.445	11.9586	0.886908	1.39808
118	ARC 12124::IRGC 21929-1	4.40642	21.9234	113.823	76.735	64.3941	6.8642	17.0457	35.6627	109.143	11.3974	0.842325	1.44859
119	ARC 12433::IRGC 22064-1	6.57125	23.6937	98.0897	74.1359	69.7158	6.60156	24.3446	28.7588	183.384	17.7333	0.845963	1.43134
121	ARC 12867::IRGC 22401-1	6.69151	22.1165	135.508	85.5643	64.4478	9.14886	27.3507	34.7917	154.959	18.7306	0.789687	1.52062
123	ARC 13204::IRGC 22558-1	4.88749	24.8767	150.372	107.772	70.8112	9.69547	27.7355	34.1254	164.342	17.5682	0.865681	1.41121
125	ARC 13544::IRGC 42743-1	5.2003	24.1464	192.09	135.109	70.2016	7.93315	23.9281	32.2079	107.897	16.8542	NA	NA
126	ARC 14756::IRGC 41736-1	3.92535	18.7695	99.5256	72.8402	70.3021	5.59538	13.9073	35.1274	81.9954	10.1207	0.85692	1.42628
127	ARC 14899::IRGC 43016-1	8.6158	20.7609	96.3983	71.7646	72.0522	7.38842	21.1942	33.9881	128.97	14.4629	0.850039	1.43328
128	ARC 14901::IRGC 41811-1	6.57125	27.1861	129.207	80.5913	64.7317	8.65222	30.1284	30.6456	211.514	21.9337	0.771199	1.59838
129	ARC 14975::IRGC 41848-1	5.2483	21.3492	139.028	106.45	73.0077	8.88375	20.7974	39.4172	157.36	12.3076	0.770531	1.72482
130	ARC 15129::IRGC 41938-1	6.33071	22.5107	120.548	93.7199	74.9209	10.3207	26.2565	38.3728	266.5	15.5403	0.881786	1.39651
131	ARC 15163::IRGC 43106-1	9.45768	20.934	93.0174	51.8486	56.9508	8.00325	29.936	30.5868	147.406	21.865	0.78648	1.61214
132	ARC 15385::IRGC 43174-1	5.00776	24.615	144.607	106.147	71.3701	10.3412	25.511	38.1707	189.734	15.5857	0.760379	1.58592
133	ARC 15480::IRGC 53799-1	7.17258	23.6462	118.736	82.1651	69.612	10.9106	34.3369	36.4926	177.308	22.8291	0.759299	2.03465
134	ARC 18533::IRGC 51756-1	6.09017	26.4306	170.657	105.843	65.1875	9.51425	29.924	33.6675	116.492	20.2472	0.830747	1.50907
135	ARC 6052::IRGC 12196-1	4.76723	26.1109	208.314	147.199	71.031	10.8628	35.0945	36.0809	293.411	23.4423	0.746185	1.6937
136	ARC 6218::IRGC 12255-1	7.17258	24.9179	118.768	87.0051	70.1492	9.24704	26.4765	34.1203	296.472	17.6389	0.79154	1.59141
137	ARC 6579::IRGC 42510-1	5.48883	16.4873	91.213	65.7334	68.2693	5.30944	16.7331	29.5669	92.1805	12.363	0.735107	1.9798
138	ARC 7001::IRGC 20436-1	5.12803	22.3531	130.897	81.8083	65.8717	8.1937	18.2722	39.1995	124.571	11.4954	0.720617	1.74215
139	ARC 7056::IRGC 40914-1	5.2483	19.3179	81.5807	55.0923	66.4381	5.74616	15.0496	32.962	95.3659	11.1505	0.747885	1.66653
140	ARC 7236::IRGC 12335-1	7.27	22.0546	105.931	80.7032	72.702	9.75134	23.5707	36.8883	217.964	15.0852	0.849213	1.43973
141	ARC 7336::IRGC 20606-1	6.81178	25.7381	127.671	79.9522	65.266	10.796	33.856	33.2471	171.194	22.5077	0.749358	1.84946
143	AUS PADDY (RED)::IRGC 44978-1	7.83447	24.2118	147.826	105.839	69.6241	15.2327	42.3618	35.7305	410.589	25.6826	0.807603	1.51442
145	BARAMANJ::IRGC 52067-1	5.12803	18.366	83.3578	60.0363	69.0804	6.19004	15.0857	37.479	102.66	10.108	0.778979	1.59763
146	BARI SUTAR::IRGC 52410-1	8.01446	25.325	158.91	104.38	69.0612	15.6341	47.6841	33.8925	270.957	30.6877	0.738475	1.69518
147	BHAINSA MUNDARIYA::IRGC 60893-1	4.40642	22.7415	145.422	101.465	70.1266	7.11113	19.8234	34.8692	114.588	13.0249	0.754638	1.68297
148	BHATA PYAGI::IRGC 60895-1	6.89369	25.2292	90.6494	64.9314	67.855	10.9575	30.7373	34.6123	232.347	20.1054	0.823353	1.47908
150	BHUT MURI::IRGC 34861-1	5.95292	24.5473	176.739	134.695	73.5315	12.844	36.7753	35.0729	243.957	23.3516	0.805645	1.51972
151	BIR BAHADUR::IRGC 53889-1	11.2213	22.5634	97.6008	74.0784	73.1614	13.6627	29.0632	40.7061	212.881	15.6496	0.837855	1.45489
152	BOKDEL::IRGC 61085-1	6.69151	24.6558	174.434	110.083	65.5352	13.2595	31.3549	38.6934	226.225	18.1869	0.80528	1.51894
154	CHUNDI::IRGC 67486-1	7.64631	18.4937	103.091	66.7912	66.2566	8.26565	20.7869	34.8422	109.137	14.2553	0.828622	1.46954
155	CN 44-40-7::IRGC 45368-1	11.9833	18.9571	86.6059	69.2996	74.7692	9.76368	31.415	31.8045	203.048	21.8222	0.796078	1.51076
156	CUTTACK 29::IRGC 49573-1	8.9634	19.1296	87.1879	68.9443	73.6862	8.81141	21.8779	35.6713	158.872	14.6204	0.903886	1.39297
157	D 204-1::IRGC 6445-1	7.08185	24.7371	153.48	100.715	67.7722	9.4111	24.4924	35.8685	212.014	15.4839	0.867971	1.4198
158	DAMODAR::IRGC 17038-1	10.7806	15.8201	79.1969	52.2981	62.0483	7.0328	24.7053	30.0209	105.567	18.1737	0.747896	1.87132
159	DHANIYA PHOOL::IRGC 70811-1	6.81178	20.7316	129.35	82.6876	64.3808	11.2122	29.1063	36.4333	154.058	18.1544	0.754444	1.61327
160	DONGREM::IRGC 6688-1	6.69151	23.4815	126.984	76.6243	63.0071	10.3791	33.5554	33.3472	234.316	22.874	0.833961	1.53684
161	DUBRAJ::IRGC 34904-1	7.17258	18.4314	93.2034	67.0138	70.3451	6.0324	16.5768	33.7755	76.0703	11.7467	0.86113	1.65509
162	EDAKKADAN 0-69-27::IRGC 19560-1	6.51738	23.4653	130.382	78.6873	64.4023	8.2286	26.0725	32.1062	201.906	18.1729	0.817917	1.48999
163	GODADANI::IRGC 60944-1	7.77392	18.8217	109.718	78.0627	69.3258	7.1591	21.1581	32.7787	127.147	14.8735	0.77538	1.5603
164	GORA DHAN 2::IRGC 66269-1	7.08185	21.3033	94.978	75.5406	73.5483	8.86533	21.0314	37.5111	145.239	13.0272	0.841629	1.44954
165	HOLDIGANTHI::IRGC 61105-1	6.93205	21.0347	101.383	77.2211	71.0948	7.92409	22.12	33.5077	98.7544	15.3502	0.851063	1.42555
166	ISWAR KORA::IRGC 50674-1	5.6091	25.8936	178.995	121.498	68.4082	10.4469	35.9242	32.5306	226.957	24.5854	0.80582	1.55142
167	JUGRAY::IRGC 60960-1	6.33071	21.2658	129.362	71.2113	60.7048	5.48685	25.8165	29.1106	106.987	20.7446	0.771379	1.74118
168	K 1074::IRGC 55017-1	5.84964	20.4576	111.526	82.0895	70.6038	8.25755	21.3024	36.0744	203.192	14.2421	0.768359	1.59511
169	K 15591-4::IRGC 55043-1	7.53339	24.11	164.53	133.144	76.4734	17.3335	45.0267	36.9396	350.017	26.1348	0.737237	1.69987
170	K 17-9-1-1::IRGC 36778-1	5.36857	20.6074	146.473	98.0731	69.5862	8.60011	25.0661	33.4363	187.597	17.324	0.804702	1.49545
171	KADA CHOPA::IRGC 34954-1	6.09017	21.5152	170.778	95.3796	65.8862	6.07948	15.6388	37.9113	83.2134	10.2658	0.774391	1.62745
174	KANPURI::IRGC 53278-1	4.28615	20.7433	96.2843	67.5037	70.0732	6.17643	17.2862	33.5427	84.7248	11.9508	0.859163	1.44006
175	KARANGI::IRGC 77128-1	6.09017	24.3676	152.424	101.97	69.2453	11.4734	28.3608	40.689	202.308	16.7234	0.774019	1.58159
176	KARUNJEERAGA SAMBA::IRGC 49774-1	7.65366	19.846	100.541	69.4325	68.3025	7.6593	24.7173	31.4097	148.048	17.6216	0.835762	1.44326
177	KHUDWANI ACC 202::IRGC 34154-1	10.0923	22.7467	117.891	85.3997	70.1708	11.6025	33.8033	34.7539	170.829	21.5032	0.858785	1.42889
178	KODIA PHUL::IRGC 52168-1	7.65366	23.6895	102.073	48.4186	52.4796	5.1167	26.3647	25.7269	294.944	21.6434	0.796561	1.5191
179	KOLAMBA::IRGC 52456-1	9.09687	24.7424	148.111	91.6049	63.7661	10.1229	31.7036	32.7416	143.44	21.8436	0.827173	1.45794
180	KONAMANI::IRGC 49806-1	6.33071	21.2222	102.107	72.2422	69.7513	6.08483	20.0759	28.514	102.396	15.4222	0.83543	1.44926
181	KUNJUKUNJU::IRGC 75448-1	5.48883	23.7613	145.576	106.763	70.913	10.8315	25.9799	38.0182	219.195	15.8156	0.830564	1.46064
182	LAKHA KUAR::IRGC 74760-1	6.09017	23.1269	137.452	72.5391	58.905	7.30506	20.4727	33.9675	168.725	13.8867	0.787195	1.52344
183	LALI GURMATIA::IRGC 70854-1	5.48883	22.939	130	83.1959	63.4569	7.97619	25.6913	30.9798	163.754	18.5858	0.813118	1.47906
184	LAL TAURA::IRGC 35017-1	5.48883	23.1454	165.345	119.057	71.9423	11.9672	31.6194	37.9006	345.006	18.7317	0.774079	1.55222
185	LOCAL BHAT::IRGC 52343-1	7.08185	18.1239	77.7493	63.1192	74.0923	9.06241	21.4829	37.6664	131.896	13.2098	0.853464	1.43472
188	MALCHI::IRGC 61004-1	5.72937	17.7786	84.4455	60.8586	68.7831	5.38129	16.1078	29.9559	96.3878	11.9556	0.836156	1.44671
189	MR 136-1::IRGC 50707-1	4.52669	19.6044	84.309	67.3141	75.8905	4.96052	12.0195	36.8499	74.9473	8.45414	0.899865	1.3867
190	NAPDAI::IRGC 52009-1	10.4198	22.2408	135.557	95.8764	68.6809	10.7543	33.2427	31.4319	225.492	22.1869	0.903197	1.38246
191	NCS 102::IRGC 51854-1	5.84964	24.718	178.385	131.671	73.449	13.4365	35.4071	37.699	277.897	20.6598	0.848362	1.43079
192	NCS 271 A::IRGC 62216-1	6.21044	22.2778	125.771	98.9546	74.656	9.7785	24.6813	36.7927	193.392	15.4195	0.827879	1.46174
193	NCS 331::IRGC 62247-1	6.09017	23.7549	128.461	87.7042	69.2705	8.98147	27.6393	33.3703	170.75	18.8054	0.79724	1.51258
194	NCS 349::IRGC 62257-1	8.39893	25.4174	131.522	90.2027	68.9001	7.82766	30.6056	29.7696	142.374	22.8145	0.823005	1.47974
195	NCS 458::IRGC 62290-1	8.01446	20.4909	90.9657	64.1779	67.7693	6.37126	16.216	36.3857	90.6793	10.4874	0.880482	1.40508
196	NCS 477::IRGC 62299-1	5.6091	21.0903	83.826	59.569	67.8589	5.95466	15.2661	35.4668	91.6606	10.3889	0.798697	1.49866
197	NCS 599::IRGC 62373-1	4.16589	24.3717	152.546	125.696	77.8916	8.16362	21.2302	36.7238	195.469	13.2022	0.793801	1.51506
198	NCS 603 B::IRGC 62377-1	5.84964	22.7715	139.108	103.937	73.4348	10.9448	28.8297	36.1231	229.117	18.2992	0.805201	1.48933
200	NCS 766::IRGC 62478-1	8.255	23.2851	128.867	100.612	74.825	11.6603	38.305	33.7305	226.481	26.1549	0.768341	1.56356
201	NCS 771 A::IRGC 62483-1	5.38845	21.6021	129.061	91.362	69.7496	8.87371	22.6114	35.7391	115.376	14.6146	0.821645	1.48238
202	NCS 809 A::IRGC 62502-1	5.48883	27.1063	136.35	100.507	73.513	11.0504	27.8197	38.2726	193.696	16.5389	0.880704	1.39671
203	NCS 830::IRGC 62518-1	5.48883	22.049	151.942	105.67	70.6305	11.0397	31.6675	35.3386	192.119	19.7622	0.814881	1.47194
204	NCS 901 A::IRGC 62568-1	6.81178	22.1823	130.755	109.28	78.3097	11.0448	27.4229	38.227	224.174	16.4119	0.818541	1.49412
206	PERUNEL 0-69-18::IRGC 19581-1	6.57125	21.7275	114.269	83.2716	71.115	6.94033	19.7753	33.184	123.01	13.6318	0.830402	1.46466
207	POONGAR::IRGC 28611-1	7.27	23.5105	162.366	74.8238	59.6993	8.31215	30.8878	30.8214	155.021	22.5809	0.81276	1.50152
208	PR 106::IRGC 53418-1	6.69151	24.0355	126.619	69.6973	57.8792	10.0395	33.0263	30.6918	207.922	23.1512	0.801958	1.49678
209	RANI BHOG::IRGC 35109-1	5.72937	20.3178	109.923	69.8208	64.367	6.89229	19.9436	32.8377	121.962	13.3684	0.834201	1.44724
211	RAUSRR 4::IRGC 79785-1	8.01446	20.5873	131.885	71.6232	60.579	6.88756	18.9576	32.5351	94.8167	13.4006	0.850635	1.42653
212	SADA AUS::IRGC 35117-1	5.72937	23.0012	175.85	132.999	74.1982	14.5515	46.2051	35.1214	308.23	29.4249	0.754698	1.69959
213	SALSI::IRGC 52833-1	5.36857	19.8019	94.1693	74.7589	75.3084	10.2736	23.3467	40.5749	154.346	13.4756	0.787825	1.51977
215	SELHI::IRGC 52760-1	6.93205	18.0916	70.9551	56.1987	74.5636	6.24635	16.5287	33.6765	94.7173	11.9815	0.869809	1.43584
216	SIRHANTI::IRGC 53930-1	7.05232	23.992	129.833	102.05	75.5045	14.0674	40.5175	34.8759	299.428	25.6341	0.788059	1.5355
218	SONA AUS::IRGC 35160-1	11.2617	23.4419	103.99	73.2889	68.9611	13.4784	38.7379	35.5763	258.797	24.0186	0.736518	1.68147
219	SUGARKAND::IRGC 61059-1	5.84964	20.7297	110.269	71.8505	64.7264	6.36107	18.8374	33.647	102.139	13.2478	0.914214	1.37108
220	SXC 216::IRGC 35175-1	7.05232	20.0191	88.3456	64.5641	70.9347	6.41923	18.3684	32.3635	108.4	13.0894	0.77413	1.62483
221	T 21::IRGC 8892-1	10.6604	17.3037	88.8777	62.5562	71.7636	9.37125	30.2847	32.9423	165.396	21.3132	0.733464	1.7098
222	UPRH 166::IRGC 61615-1	7.89419	19.3759	107.628	71.5433	67.3196	6.87781	21.8435	31.7652	112.648	15.6042	0.820694	1.4636
225	UPRH 31::IRGC 61503-1	7.05232	21.3865	188.855	105.376	62.582	9.52756	31.7517	31.5301	116.749	22.4989	0.748398	1.83264
227	VAIKATHARYAN::IRGC 52805-1	7.29285	23.1056	112.885	72.1034	64.8628	7.73099	21.2904	35.0836	137.069	14.2843	0.782967	1.53044
229	VELLA PERUVAZHA 0-68-12::IRGC 19588-1	5.96991	24.0235	123.96	96.963	74.0691	12.5087	36.9944	34.6374	249.375	23.8632	0.778879	1.57862
231	ZINYA KOLAMBA::IRGC 52402-1	7.65366	21.049	151.446	103.931	68.6166	9.51358	23.2504	37.9553	182.894	14.5642	0.846879	1.52739
234	ARC 10846::IRGC 12656-2	6.09017	25.2264	141.019	93.3471	66.3585	9.81513	38.8101	30.4302	198.325	28.2132	0.763998	1.67425
235	ARC 10939::IRGC 21150-2	6.69151	26.7954	152.787	122.045	75.7385	13.2906	43.3313	33.5331	376.871	28.1173	0.787159	1.70552
237	ARC 11245::IRGC 42651-2	6.45098	25.1895	143.115	107.693	72.1387	12.2126	35.9482	33.1833	190.278	23.3957	0.743297	1.78881
238	ARC 11322::IRGC 21315-2	8.6158	23.9369	140.381	97.295	68.6142	8.63222	31.6555	28.7982	229.044	23.0654	0.766539	1.57714
239	ARC 11424::IRGC 21380-2	6.45098	25.7835	131.446	76.2726	59.2908	8.1216	31.7517	28.872	210.528	23.697	0.914523	1.37493
240	ARC 11571::IRGC 21487-2	3.56455	17.0529	77.9583	62.1735	75.0439	5.29806	13.3301	33.4882	82.1273	10.0424	0.761495	1.58311
242	ARC 12411::IRGC 41047-2	8.13473	27.0478	152.431	117.958	73.6498	13.7815	37.4874	36.3853	380.318	22.48	0.778587	1.5756
243	ARC 12559::IRGC 22148-2	8.255	26.6754	135.387	104.816	74.1054	11.3789	42.237	30.9033	288.285	30.0776	0.774379	1.60788
244	ARC 12726::IRGC 22288-2	7.41312	23.603	168.483	112.039	68.4949	11.6192	35.8881	34.4609	224.534	23.505	0.804157	1.56402
246	ARC 12800::IRGC 42720-2	6.69151	25.3463	93.2441	54.3687	58.807	7.6324	30.1163	28.9214	136.959	22.2899	0.78892	1.96765
247	ARC 13276::IRGC 22622-2	5.2483	24.445	130.535	104.822	75.779	10.9135	28.481	36.4959	195.103	18.011	0.85773	1.42127
250	ARC 13515::IRGC 41134-2	5.48883	22.6216	169	122.032	70.3412	9.60183	24.4769	36.6331	166.079	15.738	0.77302	1.55482
252	ARC 13785::IRGC 41218-2	5.36857	24.2377	126.705	91.5699	72.042	8.63891	24.7775	34.7764	152.301	16.4353	0.850642	1.43464
253	ARC 13888::IRGC 41288-2	8.39893	22.3207	109.177	86.4714	73.6639	10.7907	31.3204	34.9327	185.212	19.9988	0.835862	1.45785
254	ARC 13919::IRGC 41313-2	8.9766	23.4996	159.292	106.925	68.9611	14.062	47.5278	32.9231	198.581	31.4982	0.81242	1.50227
255	ARC 14299::IRGC 42889-2	7.05232	25.101	157.964	71.2973	57.7473	8.90373	52.6382	27.5182	138.584	41.6928	0.724516	1.78427
256	ARC 14347::IRGC 41517-2	4.88749	25.0365	139.591	83.5787	63.7243	7.22458	27.3267	28.6136	165.891	20.87	0.814401	1.47746
257	ARC 14358::IRGC 41523-2	7.29285	24.514	142.796	99.3972	68.2915	13.5195	45.7482	32.1514	251.452	30.8554	0.817701	1.49118
258	ARC 14398::IRGC 41544-2	4.52669	24.1019	151.978	109.154	71.0708	6.65891	18.3203	33.3303	164.461	12.7902	0.865583	1.41881
259	ARC 14632::IRGC 41650-2	7.65366	26.8863	179.871	106.72	63.1022	9.83723	39.3512	30.1838	227.909	28.7912	0.808643	1.4825
260	ARC 14663::IRGC 41671-2	5.00776	24.0353	170.403	126.281	72.8166	13.6194	33.4471	37.7969	278.4	19.5949	0.832401	1.48467
261	ARC 14709::IRGC 42976-2	6.69151	25.6023	148.115	117.12	74.2678	11.5879	35.9242	33.2118	294.502	23.7715	0.756138	1.7125
262	ARC 14737::IRGC 41729-2	8.255	22.0281	116.669	75.3911	64.2853	9.90412	37.7279	30.7314	157.646	26.8885	0.924228	1.36593
263	ARC 14860::IRGC 41793-2	8.6158	25.1398	143.192	107.399	72.3337	12.8788	46.4576	32.0927	291.141	32.0029	0.734957	1.89069
266	ARC 15387::IRGC 43175-2	5.96991	24.6128	131.535	55.6105	51.6347	5.78363	29.6714	25.85	81.5614	23.9815	0.80438	1.53442
269	ARC 15929::IRGC 43269-2	9.21714	23.4443	116.442	76.5223	65.9848	11.7026	35.4312	34.6421	322.293	22.9953	0.880544	1.40159
270	ARC 18371::IRGC 42423-2	7.83447	21.73	133.967	85.2578	66.7606	8.38796	21.9343	34.8858	125.6	14.5967	0.839005	1.45322
271	ARC 18434::IRGC 42429-2	5.12803	20.1634	150.892	107.273	69.8527	10.2124	26.509	37.1626	237.904	16.5578	0.803293	1.57531
274	ARC 7255::IRGC 12343-2	6.69151	25.305	143.885	96.4733	67.6388	12.2279	34.6616	34.4436	235.435	22.3312	0.80492	1.56701
281	BUCHI::IRGC 45237-2	8.255	22.939	106.575	81.5363	72.3452	9.39341	28.5051	32.8816	282.662	19.6718	0.760644	1.61081
283	CHILE BORO::IRGC 45297-2	7.41312	27.0198	203.847	119.206	67.6552	12.3217	52.7585	30.2341	174.928	38.169	0.858082	1.41906
284	CHITRAKALI::IRGC 49524-2	7.41312	20.0684	120.668	86.259	69.7463	11.6088	30.4771	37.313	300.698	18.5296	0.804799	1.51826
285	CODE NO 31225::IRGC 46865-2	11.6225	24.6701	95.7825	73.0615	73.1178	11.8687	36.2368	33.6892	231.534	24.0274	0.765577	1.57153
286	CR 157-392-4::IRGC 39247-2	5.72937	20.7748	123.312	75.3851	63.0815	6.11642	22.1802	28.6258	120.935	17.1904	1.02239	1.31808
287	CR 579-1-3::IRGC 45443-2	6.93205	26.0784	176.007	106.83	64.9235	10.0352	29.467	33.4325	214.205	19.4721	0.790806	1.57635
288	DADKHANI::IRGC 45454-2	7.89419	22.2057	127.703	80.0345	64.053	8.18413	22.2643	33.9347	119.296	14.8876	0.866806	1.41225
289	DAHARNAGRA::IRGC 45465-2	7.17258	22.7225	134.904	82.4663	63.7045	7.65869	20.9416	34.5013	124.486	14.409	0.858578	1.43041
290	GUTTI AKKULLU::IRGC 26850-2	8.85634	22.828	120.186	96.9286	76.3008	11.9776	36.7418	34.1554	340.558	23.4411	0.851581	1.42485
291	KALIKALMA::IRGC 45996-2	5.6091	21.7904	138.504	92.6515	66.7944	9.81934	29.2506	33.1172	209.053	19.8837	0.859163	1.42912
292	KEYA NUNIA::IRGC 46117-2	8.6158	23.744	132.387	90.8497	66.9714	13.1563	42.2731	33.2048	260.788	27.5551	0.80252	1.49392
293	KH 998::IRGC 16948-2	9.09687	24.2317	129.278	86.9143	66.851	16.7774	41.0707	40.1401	285.027	22.9959	0.762558	1.61578
294	KHEJURTHUPI::IRGC 46137-2	8.01446	25.8391	205.914	123.435	65.5013	8.27419	34.2167	29.3211	207.575	25.5218	0.795001	1.55449
296	LANJALI::IRGC 46236-2	7.89419	24.5203	190.979	133.164	69.657	13.818	44.2812	33.2413	288.652	29.1015	0.751338	1.62501
297	MAKARANDASAIL::IRGC 46289-2	6.93205	26.2575	127.068	87.6973	69.4873	12.2028	36.6216	33.4115	297.622	23.5604	0.733577	2.0831
298	MATALI::IRGC 49891-2	8.255	25.2817	131.38	96.524	72.6623	13.6021	35.9122	36.9374	289.787	22.0002	0.756581	1.70925
299	OR 117-8::IRGC 39680-2	6.81178	22.059	115.389	88.3962	72.5516	10.0916	24.8376	37.3108	208.636	15.5496	0.752039	1.76621
300	PANIKELASH::IRGC 46500-2	7.65366	23.1209	166.468	123.869	72.3209	16.9754	41.6599	37.9421	263.937	23.3283	0.805078	1.55443
301	PISINI::IRGC 50035-2	5.96991	23.8335	197.858	146.816	72.8561	11.2275	26.3887	38.8202	228.78	15.7712	0.8078	1.66474
302	RANACHANDRABHOG::IRGC 46567-2	5.6091	23.262	103.488	55.5856	54.9403	4.51518	26.1145	26.8362	63.4517	21.3654	0.769306	1.69449
304	SR 26 B::IRGC 10803-2	5.2483	23.5618	171.896	115.441	68.223	10.4975	34.8299	30.9903	177.491	24.0073	0.763338	1.98214
305	SUFALDHULA::IRGC 46698-2	7.65366	23.8768	119.253	86.4046	69.9602	8.36176	26.3166	31.5219	120.159	18.752	NA	NA
CAUS 105	CAUS 105	5.91701	25.0598	137.869	101.287	70.941	11.4532	29.2883	38.3341	262.866	17.8763	0.909342	1.2338
CGZRI	CGZRI	3.75226	20.6751	99.4934	61.5412	62.8318	4.81656	11.8283	39.2077	86.6304	8.51057	0.945283	1.22724
CHANDRAHASINI	CHANDRAHASINI	6.24306	23.5038	110.977	76.0244	67.1855	9.05691	22.3503	36.8613	180.89	14.5669	0.997499	1.00035
CR DHAN 40	CR DHAN 40	5.64361	25.2683	112.417	78.4054	67.7183	9.48807	23.4539	36.9556	187.042	15.0941	1.04048	1.06813
DR 48	DR 48	7.93716	24.0257	203.585	145.323	71.907	14.658	34.676	39.8817	422.699	19.6991	0.686505	3.03005
KASALATH	KASALATH	8.16951	23.7385	96.6608	69.051	68.7759	9.24938	25.9102	35.9116	201.528	16.9619	1.05106	1.04269
LR 55	LR 55	4.22032	22.7466	118.223	76.6373	65	5.4683	14.0595	36.6615	112.32	9.89911	0.944034	1.16223
PROTAZIN	PROTAZIN	5.17447	22.8069	112.344	72.3183	64.2796	8.12608	19.194	37.5962	138.4	12.7683	1.07589	1.41263
SABHAGIDHAN	SABHAGIDHAN	4.45434	23.2017	131.809	95.6416	71.8651	7.83289	17.759	42.1817	155.75	10.9482	0.970859	1.02282
SHASHARANG	SHASHARANG	7.87697	24.757	134.162	98.7451	72.1262	13.7023	37.1951	37.5479	335.896	22.8557	0.790769	1.49296
SWARNA	SWARNA	6.16487	27.6555	148.894	113.79	73.8115	12.1642	29.2989	39.1147	261.945	17.5085	0.955403	1.10237
ZINCO RICE MS	ZINCO RICE MS	5.90424	21.2648	101.552	63.1875	62.0328	7.90849	18.9646	37.1907	145.666	12.7819	0.807547	1.41174

## Sheet: Table S4
Table S4: Two way ANOVA of the 3K panel genotypes and checks grown in low Pi and optimum P hydroponics solution
ANOVA		RL	TFW	RFW	TDW	SFW
Source of Variation	df	MS	MS	MS	MS	MS		Abbrevation
Treatment	1	1.55	3.02**	0.03**	0.05**	3.6**		df	Degrees of freedom
Genotype	238	29.19**	0.2**	0.03**	0.01**	0.09**		MS	Mean Sum of Squares
Interaction	238	2.53**	0.0169377	0.00407354	0.0010535	0.00875764		RL	Root length
Error	478	2.22323	0.0177991	0.00416675	0.00126295	0.00760451		TFW	Total Fresh Weight
								RFW	Root fresh weight
	**	Significance at 1%						TDW	Total Dry weight
								SFW	Shoot Fresh Weight
								LSD	Least significant difference

## Sheet: Table S5
Table S5: Average values of five relative traits obtained from hydroponic experiment								Abbrevation
3K Panel	Genotype	RRL	RTFW	RRFW	RTDW	RSFW		RRL	Relative Root length
2	ARC 13829::IRGC 42469-1	14.1242	3.06175	51.1364	-7.69231	-9.72222		RTFW	Relative Total Fresh Weight
3	CO 39::IRGC 51231-1	-2.39152	-23.3883	-20	-21.9643	-22.5185		RRFW	Relative Root Fresh Weight
5	JC 149::IRGC 9070-1	47.2723	-11.442	-3.79902	-5.93434	-14.3483		RTDW	Relative Total Dry Weight
6	JC 157::IRGC 9074-1	49.4418	-2.9375	25	1.66667	-15.2174		RSFW	Relative Shoot Fresh Weight
7	PANKHARI 203::IRGC 5999-1	5.01624	-29.8537	-6.56566	-23.6111	-36.4183
8	CSR-90 IR-2::IRGC 117327-1	-24.6056	-23.8636	5.88235	-20.7792	-35.0889
9	DANGAR::IRGC 76296-1	12.2703	-10.335	22.7273	-5.88235	-24.8038
10	K 479-2-3::IRGC 117346-1	8.64141	-10.75	6.69643	-24.2857	-14.7059
12	ARC 10100::IRGC 20709-1	15.8001	-22.0242	29.1209	-31.6667	-36.3725
13	ARC 11959::IRGC 21780-1	5.32117	-14.6154	2	-10	-19.2775
19	DUDRE::IRGC 52523-1	12.6912	15.8395	32.1429	15	11.4054
20	KEERIPALA CHILL PADDY::IRGC 49790-1	7.91988	-2.45354	0.400641	12.5	-2.07363
22	PERUNEL::IRGC 63113-1	-7.96817	-27.1365	-18.75	-16.6667	-29.5455
23	UPRH 233::IRGC 61667-1	-1.52028	-15.5315	12	-2.66667	-26.0741
25	ARC 10754::IRGC 12603-1	48.621	-7.48082	-12.7273	-22.619	-4.71014
26	ARC 10799::IRGC 12631-1	8.14817	-10.1809	8.33333	1.0101	-17.6471
29	ARC 11524::IRGC 42672-1	-13.0134	-8.29545	3.33333	-5	-12.5212
30	ARC 11626::IRGC 21528-1	-2.12633	-23.3348	-22.9412	-4.44444	-23.3333
31	ARC 11857::IRGC 40972-1	15.2915	1.89519	-9.65909	16.7208	7.69231
32	ARC 12536::IRGC 41068-1	-18.4171	-6.07993	68.75	-5	-23.8482
33	ARC 12576::IRGC 22163-1	-0.618771	-19.0364	-6.66667	-26.1111	-23.0585
34	ARC 13778::IRGC 41216-1	7.3402	-20.4341	-11.6667	-14.2857	-24.3478
35	ARC 14060::IRGC 41374-1	5.55524	-23.0357	-2.97619	-18.75	-31.2821
36	ARC 14064::IRGC 41377-1	-9.68328	-10.2273	-3.33333	-10	-13.7931
37	ARC 14654::IRGC 41663-1	-11.3154	-29.7783	-38.0804	-13.125	-27.0238
38	ARC 15088::IRGC 41934-1	-6.93994	-10.9756	-18.1818	-5.55556	-8.33333
39	ARC 15873::IRGC 43250-1	9.97272	-34.1441	-30.7692	-18.6364	-33.6458
40	ARC 18092::IRGC 42256-1	1.07179	-32.6705	-33.75	-10	-31.7096
41	ARC 18112::IRGC 42274-1	5.20649	-27.4194	4.16667	-23.9583	-38.1313
42	BADUIE::IRGC 53715-1	0.43319	-19.9122	-10.4167	2.08333	-21.9423
43	BAM 9::IRGC 6179-1	15.9976	-19.8778	4.16667	-17.3611	-27.0833
44	BANIKAT::IRGC 67720-1	-22.2686	43.75	68.75	31.25	33.3333
45	BARIK KUDI::IRGC 52807-1	14.2529	-0.050813	24.2424	5.55556	-8.33333
46	BK 26::IRGC 45197-1	10.9756	-23.9164	16.3004	-22.479	-35.4545
48	CHNNOR::IRGC 67485-1	9.26404	-16.6667	11.9048	10	-21.3725
49	CR 60-10::IRGC 15777-1	-5.88745	-14.974	27.8708	-20.5128	-28.8288
50	KUTTA::IRGC 52184-1	-6.0771	-10.4396	6.94444	-20.8333	-17.3077
51	LABRA::IRGC 74757-1	95.7954	-5.48048	31.9444	-0.3125	-13.125
55	NCS 964 C::IRGC 62604-1	1.06828	-19.7368	6.06061	-6.74603	-25.3623
56	PARA NELLU::IRGC 50009-1	2.23119	-16.6667	3.33333	0	-21.9298
57	PATALASAFED SUNGHAWADO::IRGC 61133-1	-29.8255	-37.3038	-33.8542	-28.2828	-37.7112
58	PUTTIGE::IRGC 52588-1	-12.1558	-23.5786	-21.4286	3.33333	-23.9766
59	RPA 5929 (K 45)::IRGC 33963-1	28.6778	-22.9246	-10	0	-25.3623
60	SONAPATNAI::IRGC 46695-1	22.3745	0.107527	50	-2.77778	-10.7619
61	WANGA BARUGULU::IRGC 52261-1	24.1524	-16.3265	9.375	-6.49351	-25.4662
62	CSR-89 IR-15::IRGC 117326-1	-2.38555	5.81897	35	37.5	2.66667
64	RP 9-4::IRGC 39735-1	8.14356	8.00612	27.0833	14.6104	2.81749
65	SURMATIYA::IRGC 74779-1	4.16732	-1.57895	30	6.66667	-14.0559
67	UPR 1201-1-20-1::IRGC 117357-1	-19.0311	-6.14973	0.649351	34.8214	-7.57576
68	498-2A BR 8::IRGC 5891-1	5.98247	-9.42982	-4.16667	-5	-11.3248
69	ARC 12884::IRGC 22417-1	-15.1275	-1.74194	11.1111	16.6667	-6.9378
71	RPW 9-4 (SS 1)::IRGC 50690-1	15.2324	-13.5417	-14.2857	-10	-13.2353
72	NIBARI::IRGC 67742-1	21.8194	-18.9495	-11.1111	-13.6364	-23.6207
73	ARC 6044::IRGC 12190-1	20.3425	-22.9097	-12.5	-5.55556	-26.8908
75	G 25::IRGC 45733-1	NA	NA	NA	NA	NA
76	GOKULGANJA::IRGC 45701-1	15.4526	-21.7391	-7.58929	-9.72222	-28.3333
77	MAKRO::IRGC 74763-1	8.69197	-13.0108	13.3929	-14.2857	-21.4015
78	SONAMUKHI::IRGC 46693-1	5.60023	-25.1742	-15.5882	-2.77778	-27.957
79	ARC 10812::IRGC 21074-1	11.173	-4.78831	70	-6.25	-18.9459
81	ARC 18202::IRGC 42328-1	-17.1109	-3.75	22.5	-46.6667	-15.2381
84	DHANE BURWA::IRGC 10105-1	-17.6397	-22.0238	12.5	-21.4286	-31.3397
85	GABAHSI RASAKI C 90::IRGC 49647-1	6.633	-10.2308	-4.93316	-11.9231	-11.5196
86	N 22::IRGC 46459-1	20.4451	0.773683	16.525	1.42857	-6.06061
87	NCS 840::IRGC 62530-1	-5.10527	-23.5326	5	-32.5	-33.6364
88	RAJHUSAI (ACR 12)::IRGC 53630-1	28.0224	-5.95238	23.3766	-11.8056	-15.1365
89	T 315::IRGC 54792-1	-25.0549	-19.4153	-10	-4.28571	-20.8333
90	URAIBOOL::IRGC 52785-1	NA	NA	NA	NA	NA
91	XITTO::IRGC 6671-1	5.75273	-18.7448	14.3333	-35	-27.2174
93	ARC 11901::IRGC 21727-1	18.5426	-39.3105	-32.3529	-24.5455	-40.9524
94	ARC 18061::IRGC 47650-1	-1.51004	-11.7857	-15.9722	4.28571	-9.92063
95	19::IRGC 70786-1	-0.976443	5.94595	40.9091	14.2857	0.0769231
96	AC 74::IRGC 33967-1	-1.07143	-27.5951	-29.1667	3.34821	-26.8333
98	ADUKKAN::IRGC 81783-1	-8.25355	-4.05405	21.5909	1.5873	-12.069
99	AR 133::IRGC 53942-1	33.7849	-34.2857	-19.2857	-22.5	-39.7143
100	ARC 10145::IRGC 20744-1	-2.09877	15.6237	47.7778	8.41346	6.54412
101	ARC 10581::IRGC 12514-1	-6.66622	8.50427	25	45.8333	1.25
102	ARC 10825::IRGC 21082-1	4.99812	-11.8864	20.3846	-3.75	-23.6111
103	ARC 10843::IRGC 12653-1	-8.99666	-17.5872	-14.6825	5.76923	-18.9201
104	ARC 10894::IRGC 21122-1	9.65368	-28.2927	-21.2121	-15.5556	-30.819
105	ARC 10905::IRGC 12669-1	-12.5013	-6.57143	-70	-5	6.4
106	ARC 10916::IRGC 12673-1	8.44618	7.57576	63.3333	6.25	-5.79937
109	ARC 11338::IRGC 21329-1	-2.26057	-13.0064	20.8333	-9.375	-27.7519
110	ARC 11397::IRGC 42664-1	-4.50192	7.28716	16.7877	15.2778	0.117647
111	ARC 11751::IRGC 21614-1	-15.266	-17.5	-11.6667	-6.25	-20
112	ARC 11777::IRGC 21639-1	0.102925	-43.4236	-19.1964	-52.381	-54.5485
113	ARC 11822::IRGC 21677-1	26.9805	-6.99315	22.2222	-2.44755	-20.5505
114	ARC 12021::IRGC 21837-1	-5.83654	-17.3613	-1.19826	-6.41026	-26.5625
115	ARC 12067::IRGC 21881-1	2.81563	-19.3846	20	-20.8333	-37.1528
116	ARC 12079::IRGC 21888-1	24.1144	-9.50305	33.3333	-22.5	-19.8571
117	ARC 12101::IRGC 21907-1	5.08817	-6.81115	51.7857	23.2143	-22.2222
118	ARC 12124::IRGC 21929-1	38.2442	-10.0296	5.75758	-13.6364	-15.4448
119	ARC 12433::IRGC 22064-1	9.92424	10.4167	50	20.7071	-0.488759
121	ARC 12867::IRGC 22401-1	41.2171	-31.25	-16.6667	-17.5	-37.2645
123	ARC 13204::IRGC 22558-1	19.7853	-30.0595	-9.41176	-5.35714	-33.1579
125	ARC 13544::IRGC 42743-1	NA	NA	NA	NA	NA
126	ARC 14756::IRGC 41736-1	-16.9238	-30.7121	-29.9107	-15.2778	-30.4196
127	ARC 14899::IRGC 43016-1	12.5789	-24.8106	1.11111	-18.75	-34.1667
128	ARC 14901::IRGC 41811-1	22.0341	23.9662	68.1818	37.5	10.5219
129	ARC 14975::IRGC 41848-1	-14.9861	-12.7731	9.28571	15	-27.3077
130	ARC 15129::IRGC 41938-1	-12.3826	-2.34375	18.2018	-12.5	-7.54137
131	ARC 15163::IRGC 43106-1	0.0144163	9.79798	58.774	15.7994	-5.59524
132	ARC 15385::IRGC 43174-1	44.9197	2.88221	54.1667	-12.5	-23.0769
133	ARC 15480::IRGC 53799-1	22.8093	-16.1765	-9.09091	-24.1071	-15.6085
134	ARC 18533::IRGC 51756-1	-8.5211	-12.2174	9.01961	3.55556	-24.8768
135	ARC 6052::IRGC 12196-1	33.6602	13.0907	51.4286	7.14286	4.16667
136	ARC 6218::IRGC 12255-1	15.8065	-17.7778	3.96825	-7.85714	-25.6272
137	ARC 6579::IRGC 42510-1	21.8057	10.5892	99.4545	38	-13.4921
138	ARC 7001::IRGC 20436-1	-0.647249	10.119	41.9643	14.2857	0
139	ARC 7056::IRGC 40914-1	19.8074	21.7391	66.6667	8.33333	8.66013
140	ARC 7236::IRGC 12335-1	12.8163	-13.0435	18.1818	-13.6752	-24.8485
141	ARC 7336::IRGC 20606-1	-7.2335	-18.2205	9.16667	-22.2527	-26.7954
143	AUS PADDY (RED)::IRGC 44978-1	-14.1225	-5.6338	27.8947	-13.8889	-19.972
145	BARAMANJ::IRGC 52067-1	12.8227	-8.57592	26.9841	-7.85714	-18.75
146	BARI SUTAR::IRGC 52410-1	-22.3537	17.0244	43.3333	26.3636	7.25806
147	BHAINSA MUNDARIYA::IRGC 60893-1	19.7356	-1.74544	18.4659	11.1111	-10.9428
148	BHATA PYAGI::IRGC 60895-1	-31.1319	-28.8248	-18.75	-15.0794	-35.4167
150	BHUT MURI::IRGC 34861-1	-19.303	-19.0972	-7.89474	-10.6335	-24.3237
151	BIR BAHADUR::IRGC 53889-1	6.33956	-5.90659	33.6842	-22.5	-12.3188
152	BOKDEL::IRGC 61085-1	-18.9004	-7.90514	35.4167	4.54545	-17.9054
154	CHUNDI::IRGC 67486-1	1.82049	-18.8986	42.5	-16.6667	-32.9825
155	CN 44-40-7::IRGC 45368-1	-7.82665	-1.85345	10.6667	8.33333	-9.69697
156	CUTTACK 29::IRGC 49573-1	-4.21467	-25.9689	5.5	18	-39.9333
157	D 204-1::IRGC 6445-1	-7.83835	-31.7829	16.1111	-27.7778	-46.2121
158	DAMODAR::IRGC 17038-1	NA	NA	NA	NA	NA
159	DHANIYA PHOOL::IRGC 70811-1	7.37015	-26.5444	-18.1818	-22.619	-29.5455
160	DONGREM::IRGC 6688-1	-9.95199	-20.5357	-23.8095	-4.44444	-19.8106
161	DUBRAJ::IRGC 34904-1	-1.81406	-6.60055	-17.0833	36.8056	-1.23626
162	EDAKKADAN 0-69-27::IRGC 19560-1	7.79449	14.5455	100	26.9841	-7.72947
163	GODADANI::IRGC 60944-1	-2.77749	-3.27869	0.793651	0	-5.0641
164	GORA DHAN 2::IRGC 66269-1	-12.8784	-5.37318	54.816	-4.44444	-25.947
165	HOLDIGANTHI::IRGC 61105-1	17.5787	-25	-30.0481	-15.7828	-22.6692
166	ISWAR KORA::IRGC 50674-1	-7.12816	-14.7828	12.5	-0.480769	-23.8238
167	JUGRAY::IRGC 60960-1	28.2459	-26.1354	-28.5354	-33.5664	-25
168	K 1074::IRGC 55017-1	-17.2564	-12.1916	-1.64835	-30.8333	-13.75
169	K 15591-4::IRGC 55043-1	14.1667	-11.7983	25.8403	-11.25	-26.3546
170	K 17-9-1-1::IRGC 36778-1	-15.6638	-11.9732	22.2222	-15.1099	-26.6667
171	KADA CHOPA::IRGC 34954-1	-15.8261	-5	20	8.33333	-14.1228
174	KANPURI::IRGC 53278-1	-2.86221	-11.6686	19.457	-3.42105	-26.3903
175	KARANGI::IRGC 77128-1	12.4192	-19.8039	31.8571	-13.3333	-37.543
176	KARUNJEERAGA SAMBA::IRGC 49774-1	-7.12905	8.11688	81.1111	4.54545	-11.5625
177	KHUDWANI ACC 202::IRGC 34154-1	18.09	-26.4346	-25	-2.08333	-26.7033
178	KODIA PHUL::IRGC 52168-1	-23.7689	-14.8677	-6.66667	-2.85714	-16.8182
179	KOLAMBA::IRGC 52456-1	5.3234	-23.913	10.8392	-12.5	-36.1472
180	KONAMANI::IRGC 49806-1	24.6443	-5.21739	42.8571	-10	-22.0833
181	KUNJUKUNJU::IRGC 75448-1	-7.67291	-15.3571	4.04762	-1.66667	-21.3131
182	LAKHA KUAR::IRGC 74760-1	75.4659	-25.2778	-34.0278	4.7619	-22.2222
183	LALI GURMATIA::IRGC 70854-1	-5.6258	-10.5093	52.381	-1.64835	-26.3158
184	LAL TAURA::IRGC 35017-1	-2.07488	8.22511	7.5	4.01786	8.82353
185	LOCAL BHAT::IRGC 52343-1	-1.97985	-8.33333	43.6364	-12.2378	-24.5423
188	MALCHI::IRGC 61004-1	-1.29252	-18.8306	65.9091	-4.16667	-40.8621
189	MR 136-1::IRGC 50707-1	42.386	14.0217	60	37.5	-0.952381
190	NAPDAI::IRGC 52009-1	19.1653	-5.23349	0	1.19048	-6.58263
191	NCS 102::IRGC 51854-1	0.860703	-39.0741	-1.38462	-31.4286	-45.2569
192	NCS 271 A::IRGC 62216-1	-8.28345	1.56931	10.2564	8.03571	4
193	NCS 331::IRGC 62247-1	-8.58099	-16.0119	4.54545	-9.09091	-23.4705
194	NCS 349::IRGC 62257-1	-27.7115	-26.0373	-2	-18.8889	-33.3671
195	NCS 458::IRGC 62290-1	2.08683	-20.5714	15.8333	-25.9201	-34.2308
196	NCS 477::IRGC 62299-1	7.65269	-11.9617	2.27273	-3.96825	-14.8148
197	NCS 599::IRGC 62373-1	-43.6944	-36.655	-23.7557	-33.3333	-42.9487
198	NCS 603 B::IRGC 62377-1	15.3193	-3.82314	15.1786	-10.7955	-10.6061
200	NCS 766::IRGC 62478-1	3.60365	-23.0275	2.23214	-33.3333	-33.8972
201	NCS 771 A::IRGC 62483-1	-0.858373	15.3628	73.2143	10	-2.85714
202	NCS 809 A::IRGC 62502-1	4.57932	-31.9306	-28.7081	-15.5594	-33.5859
203	NCS 830::IRGC 62518-1	9.32157	-4.56541	30	-6.66667	-14
204	NCS 901 A::IRGC 62568-1	1.68005	-24.3056	2.08333	-23.2143	-33.9209
206	PERUNEL 0-69-18::IRGC 19581-1	27.5358	-1.30952	5	1.11111	-2.77778
207	POONGAR::IRGC 28611-1	-3.93418	20.4565	75	15	-0.0822368
208	PR 106::IRGC 53418-1	3.38235	0.258945	25	0	-6.49038
209	RANI BHOG::IRGC 35109-1	14.3963	-30.5416	-19.8949	-25.9375	-35.8855
211	RAUSRR 4::IRGC 79785-1	-13.6791	-32.5	-8.57143	-16.6667	-45.3846
212	SADA AUS::IRGC 35117-1	11.24	-15.7843	-6.25	-9.28571	-18.7901
213	SALSI::IRGC 52833-1	11.3976	-29.4335	-18.3333	-15.75	-33.0556
215	SELHI::IRGC 52760-1	7.84792	-49.7129	-36.6667	-41.75	-53.75
216	SIRHANTI::IRGC 53930-1	8.58815	4.89583	-1.11111	19.6429	9.52381
218	SONA AUS::IRGC 35160-1	5.6198	-20.4348	20	-21.6667	-29.0414
219	SUGARKAND::IRGC 61059-1	27.866	-8.4596	45.2991	1.5873	-28.853
220	SXC 216::IRGC 35175-1	-10.5757	-18.8095	3.75	-20.5357	-24.8148
221	T 21::IRGC 8892-1	-16.8968	-17.2542	18.6364	-19.0909	-32.5676
222	UPRH 166::IRGC 61615-1	-3.52431	-14.5819	9.2029	-4.80769	-26.6141
225	UPRH 31::IRGC 61503-1	40.3143	-19.7613	24.4444	-36.9048	-31.6667
227	VAIKATHARYAN::IRGC 52805-1	4.04762	-21.1837	3.84615	-16.7832	-29.4097
229	VELLA PERUVAZHA 0-68-12::IRGC 19588-1	-23.6524	-11.3768	8.61111	-10.9375	-18.9566
231	ZINYA KOLAMBA::IRGC 52402-1	-0.543216	-38.5522	-13.6364	-50	-47.9545
234	ARC 10846::IRGC 12656-2	19.6933	-24.8447	-4.54545	-1.13636	-31.2054
235	ARC 10939::IRGC 21150-2	11.4826	25.0649	69.6212	-4.07563	12.9701
237	ARC 11245::IRGC 42651-2	-8.41758	-22.7273	-4.16667	-34.2857	-27.0833
238	ARC 11322::IRGC 21315-2	25.7955	-12.8846	23.2143	-6.66667	-22.0395
239	ARC 11424::IRGC 21380-2	14.7121	32.0617	98.2143	90.625	-2.77778
240	ARC 11571::IRGC 21487-2	9.18864	-8.79572	-6.66667	-6.66667	-10.1279
242	ARC 12411::IRGC 41047-2	13.1074	-0.420757	58.3333	-15	-9.5
243	ARC 12559::IRGC 22148-2	-9.97719	1.54062	60.7143	14.9351	-15.3475
244	ARC 12726::IRGC 22288-2	34.4954	-18.2744	-13.1296	0.892857	-19.8391
246	ARC 12800::IRGC 42720-2	-18.1722	-1.96429	53.3333	-13.125	-20.8013
247	ARC 13276::IRGC 22622-2	-2.55894	-15.2717	-0.555556	-7.69231	-19.3996
250	ARC 13515::IRGC 41134-2	-2.40765	-12.2549	3.57143	-18.5185	-16.358
252	ARC 13785::IRGC 41218-2	17.4279	-7.51263	25	9.375	-17.0168
253	ARC 13888::IRGC 41288-2	1.97381	-6.73503	20	14.2045	-14.3908
254	ARC 13919::IRGC 41313-2	-1.35148	-1.96172	20	19.4444	-8.66667
255	ARC 14299::IRGC 42889-2	1.28179	-4.34028	-6.25	7.14286	-3.84615
256	ARC 14347::IRGC 41517-2	-21.2841	-5.43831	12.6316	17.803	-13.5723
257	ARC 14358::IRGC 41523-2	-0.673441	-20.1282	-11.6883	-18.1818	-23.1424
258	ARC 14398::IRGC 41544-2	-11.9579	-15.6109	-3.33333	33.3333	-18.3333
259	ARC 14632::IRGC 41650-2	28.1058	29.8246	92.8571	23.6111	8.69565
260	ARC 14663::IRGC 41671-2	5.92039	-13.4063	4.80769	-13.3929	-19.359
261	ARC 14709::IRGC 42976-2	17.0831	7.77778	82.5	26.3636	-12.2932
262	ARC 14737::IRGC 41729-2	16.4715	-2	27.5	0	-7.94643
263	ARC 14860::IRGC 41793-2	12.0794	-15.2719	-2.70833	12.5	-21.1207
266	ARC 15387::IRGC 43175-2	NA	NA	NA	NA	NA
269	ARC 15929::IRGC 43269-2	NA	NA	NA	NA	NA
270	ARC 18371::IRGC 42423-2	28.9899	0.16129	33.3333	43.3333	-15.9664
271	ARC 18434::IRGC 42429-2	-5.62955	-26.3768	-7.5	-26.6667	-34.4318
274	ARC 7255::IRGC 12343-2	-22.6582	-29.91	-15.0298	-24.359	-35.4995
281	BUCHI::IRGC 45237-2	4.93046	-7.53106	19.2857	22.5	-20.4861
283	CHILE BORO::IRGC 45297-2	-56.8333	-50.625	-43.5714	-36.6667	-52.7778
284	CHITRAKALI::IRGC 49524-2	9.93581	-42.2526	-48.8889	-9.33333	-40.3571
285	CODE NO 31225::IRGC 46865-2	-19.6867	-33.1098	-24.0385	-8.33333	-39.3382
286	CR 157-392-4::IRGC 39247-2	-65.8024	-77.381	-50	-57.5	-86.4286
287	CR 579-1-3::IRGC 45443-2	-30.4066	-1.22283	42.5	62.5	-19.8718
288	DADKHANI::IRGC 45454-2	-25.2128	-39.2308	-28.7582	-25	-45.7516
289	DAHARNAGRA::IRGC 45465-2	-2.5373	-18.75	-19	29.1667	-19.5417
290	GUTTI AKKULLU::IRGC 26850-2	-17.9782	-23.3333	0.961538	-16.6667	-31.5508
291	KALIKALMA::IRGC 45996-2	-6.91289	-9.13826	15.4762	-5	-15.1111
292	KEYA NUNIA::IRGC 46117-2	6.25882	-9.25926	-15.3846	7.14286	-4.7619
293	KH 998::IRGC 16948-2	-9.98782	-2.85714	-5	12.5	-2
294	KHEJURTHUPI::IRGC 46137-2	21.8924	-10	62.5	33.3333	-24.4755
296	LANJALI::IRGC 46236-2	6.30164	18.6364	67.3529	7.32143	10.1196
297	MAKARANDASAIL::IRGC 46289-2	-8.90799	-21.5278	-25	-12.5	-19.7751
298	MATALI::IRGC 49891-2	13.6041	23.1724	71.6667	28.3333	7.89474
299	OR 117-8::IRGC 39680-2	7.37835	0.109649	22.2222	4.3956	-9.96503
300	PANIKELASH::IRGC 46500-2	-6.86054	19.3498	55.2083	48.9583	8.30018
301	PISINI::IRGC 50035-2	-21.7513	-6.37255	26.6667	5	-20.4545
302	RANACHANDRABHOG::IRGC 46567-2	NA	NA	NA	NA	NA
304	SR 26 B::IRGC 10803-2	22.905	-8.27405	-1.78571	-13.3333	-10.5983
305	SUFALDHULA::IRGC 46698-2	-17.3121	-28.9286	-10.4021	-33.7054	-37.5947
CAUS 105	CAUS 105	-3.12832	-9.69697	-2	-10	-15
CGZRI	CGZRI	7.11974	-7.47354	9.09091	-8.33333	-18.75
CHANDRAHASINI	CHANDRAHASINI	-2.99977	-8.13953	2.15686	11.1111	-13.9286
CR DHAN 40	CR DHAN 40	-36.8546	-26.4043	-26.0417	3.47222	-20.3065
DR 48	DR 48	21.4661	-7.72727	35.2381	6.25	-30
KASALATH	KASALATH	-9.42982	-23.8857	-16.9935	-23.6111	-28.2051
LR 55	LR 55	-10.0513	-15.5856	3.84615	24.2857	-24.1375
PROTAZIN	PROTAZIN	-12.4094	8.89219	23.7745	14.8352	-0.093985
SABHAGIDHAN	SABHAGIDHAN	14.087	2.5	-3.33333	8	4.7619
SHASHARANG	SHASHARANG	26.4138	-16.7949	-16.6667	7.57576	-16.6034
SWARNA	SWARNA	0.525465	-3.54142	6.39098	5.55556	-10
ZINCO RICE MS	ZINCO RICE MS	24.1632	44.5346	167.212	40	-14

## Sheet: Table S6
Table S6: Peak SNPs and their associated loci in the 1.8mb region of chromosome 2
Trait	Peak SNP	P Value	Location of Peak SNP	No of snp in the locus	Locus ID	Annotation						Abbrevation
GYPP	5061370	0.0019909	Intron	1	LOC_Os02g09810	amino acid transporter						GYPP	Grain Yield Per Plant
GYPP	5066352	0.00193938	3'UTR	1	LOC_Os02g09820	zinc finger, C3HC4 type protein						PY	Plot Yield
GYPP	5067477	0.000642727	Exon	2	LOC_Os02g09830	bZIP transcription factor						DM	Dry Matter
GYPP	5073210	0.000924921	Exon	3	LOC_Os02g09840	serine/threonine-protein phosphatase 2A regulatory subunit B subunitbeta						TN	Tiller Number
PY	5067477	0.0020313	Exon	2	LOC_Os02g09830	bZIP transcription factor						PL	Panicle Length
PY	5073210	0.00160958	Exon	1	LOC_Os02g09840	serine/threonine-protein phosphatase 2A regulatory subunit B subunitbeta						RSFW	Relative Shoot Fresh Weight
DM	5670619	0.00147074	Intron	1	LOC_Os02g10750	CBL-interacting protein kinase						PUE	Phosphorus Utilization Efficiency
DM	5800261	0.00211819	Exon	1	LOC_Os02g10920	zinc finger family protein						UTR	Untranslated region
DM	5847122	0.0011139	3'UTR	1	LOC_Os02g11000	agenet domain containing protein
TN	4835205	0.00167357	3'UTR	1	LOC_Os02g09420	cyclase family protein
TN	5212189	0.00087466	3'UTR	1	LOC_Os02g10020	Mad3/BUB1 homology region 1
TN	5247187	0.000268045	Intron	3	LOC_Os02g10070	citrate synthase
TN	5265948	0.000282293	Intron	3	LOC_Os02g10100	leucine-rich repeat receptor protein kinase EXS precursor
PL	5665924	0.000856712	Exon	7	LOC_Os02g10740	calcium-binding mitochondrial carrier CBG00135
PL	5670198	0.000956245	Exon	10	LOC_Os02g10750	CBL-interacting protein kinase
PL	5697183	0.00140974	Intron	2	LOC_Os02g10770	DEAD-box ATP-dependent RNA helicase 41
PL	5736616	0.00191519	5'UTR	1	LOC_Os02g10800	mitochondrial carrier protein
PL	5747710	0.00192898	Exon	5	LOC_Os02g10820	Sel1 repeat domain containing protein
PL	5757345	0.000933035	Intron	1	LOC_Os02g10850	OsFBK3 - F-box domain and kelch repeat containing protein
PL	5762811	0.000469074	Intron	2	LOC_Os02g10860	bZIP transcription factor
PL	5785789	0.00085388	Exon	1	LOC_Os02g10900	NB-ARC domain
PL	5800261	0.000301181	Exon	11	LOC_Os02g10920	zinc finger family protein
PL	5812606	0.000825505	Intron	1	LOC_Os02g10940	tetratricopeptide repeat domain containing protein
PL	5827898	0.00155099	Intron	2	LOC_Os02g10970	peptidyl-prolyl cis-trans isomerase
PL	5836589	0.00105204	Exon	1	LOC_Os02g10990	FAD binding domain of DNA photolyase domain containing protein
PL	5844249	0.00158983	Exon	2	LOC_Os02g11000	agenet domain containing protein
PL	5863144	0.00059887	5'UTR	2	LOC_Os02g11020	cytochrome P450 72A1
PUE	4536291	2.02e-06	Upstream	2	LOC_Os02g08420	cinnamoyl CoA reductase
RSFW	5065817	0.000485514	Intron	2	LOC_Os02g09820	zinc finger, C3HC4 type domain containing protein
RSFW	5156177	0.00159946	Exon	1	LOC_Os02g09930	CSLA1 - cellulose synthase-like family A; mannan synthase
RSFW	5281919	0.00164954	Exon	3	LOC_Os02g10120	lipoxygenase
RSFW	5305684	0.00198486	Intron	1	LOC_Os02g10130	tubulin binding cofactor C

## Sheet: Table S7
Table S7: List of peak SNPs identified through GWAS in introns of the annotated loci
Trait	Chromosome	Position of Peak SNP	P Value	Location	Peak SNPs	Associated Loci	Annotation					Abbrevation
GYPP	1	36230816	1.57128e-06	Intron	7	LOC_Os01g62584	peptidase aspartic family protein					GYPP	Grain Yield Per Plant
DM	1	36231081	6.61e-06	Intron	1	LOC_Os01g62584	peptidase aspartic family protein					DM	Dry Matter
TN	8	26290639	8.16663e-06	Intron	1	LOC_Os08g41630	ubiquitin carboxyl-terminal hydrolase					TN	Tiller Number
TN	9	17228150	4.38638e-06	Intron	1	LOC_Os09g28354	CPuORF39 - conserved peptide uORF-containing transcript					FGPP	Filled grains per panicle
TN	10	21524305	9.0524e-06	Intron	1	LOC_Os10g40200	aminotransferase protein					PUE	Phosphorus utilization efficiency
FGPP	1	34627781	4.67222e-06	Intron	1	LOC_Os01g59870	LTPL65 - Protease inhibitor/seed storage/LTP family protein
FGPP	7	25744108	3.47711e-06	Intron	2	LOC_Os07g42970	UDP-glucoronosyl and UDP-glucosyl transferase
FGPP	11	11909570	5.87674e-06	Intron	1	LOC_Os11g20554	ATP-dependent RNA helicase
FGPP	11	13847580	6.80514e-06	Intron	1	LOC_Os11g24300	exostosin
FGPP	11	14833020	5.87674e-06	Intron	1	LOC_Os11g25980	phospholipid-transporting ATPase 2
FGPP	11	14966100	6.09693e-06	Intron	2	LOC_Os11g26130	receptor protein kinase TMK1 precursor
FGPP	11	15649124	1.64156e-06	Intron	2	LOC_Os11g27170	OsSCP58 - Putative Serine Carboxypeptidase
PUE	4	21433341	7.83e-06	Intron	1	LOC_Os04g35260	DEAD/DEAH box helicase
PUE	8	6003505	5.49195e-07	Intron	1	LOC_Os08g10300	SHR5-receptor-like kinase
PUE	8	6033712	3.49e-07	Intron	14	LOC_Os08g10320	SHR5-receptor-like kinase
PUE	9	11321417	6.17e-06	Intron	1	LOC_Os09g18470	oxidoreductase, 2OG-Fe oxygenase family
